# Supplementary material for: Base-promoted highly efficient synthesis of nitrile-substituted cyclopropanes via Michael-initiated ring closure
Source: RSC Adv. 2022 Oct 6;12(44):28576–9. doi: 10.1039/d2ra05393d (PMC9536251; doi:10.1039/d2ra05393d)
Supplement: RA-012-D2RA05393D-s002 [file RA-012-D2RA05393D-s002.cif]

# Electronic Supplementary Material (ESI) for RSC Advances.
# This journal is © The Royal Society of Chemistry 2022

####################################################################### 
# 
# This file contains crystal structure data downloaded from the 
# Cambridge Structural Database (CSD) hosted by the Cambridge 
# Crystallographic Data Centre (CCDC).
# 
# Full information about CCDC data access policies and citation 
# guidelines are available at http://www.ccdc.cam.ac.uk/access/V1 
# 
# Audit and citation data items may have been added by the CCDC. 
# Please retain this information to preserve the provenance of 
# this file and to allow appropriate attribution of the data. 
# 
#######################################################################

data_111
_database_code_depnum_ccdc_archive 'CCDC 2142244'
loop_
_audit_author_name
_audit_author_address
'lipeng long'
;xia men university
China
;
_audit_update_record             
;
2022-01-15 deposited with the CCDC.	2022-10-03 downloaded from the CCDC.
;
_audit_creation_date             2022-01-15
_audit_creation_method           
;
Olex2 1.5
(compiled 2021.12.09 svn.r5202d8cf for OlexSys, GUI svn.r6439)
;
_chemical_formula_moiety         'C17 H13 N3'
_chemical_formula_sum            'C17 H13 N3'
_chemical_formula_weight         259.31
_chemical_absolute_configuration unk
loop_
_atom_type_symbol
_atom_type_scat_dispersion_real
_atom_type_scat_dispersion_imag
_atom_type_scat_Cromer_Mann_a1
_atom_type_scat_Cromer_Mann_a2
_atom_type_scat_Cromer_Mann_a3
_atom_type_scat_Cromer_Mann_a4
_atom_type_scat_Cromer_Mann_b1
_atom_type_scat_Cromer_Mann_b2
_atom_type_scat_Cromer_Mann_b3
_atom_type_scat_Cromer_Mann_b4
_atom_type_scat_Cromer_Mann_c
_atom_type_scat_source
_atom_type_scat_dispersion_source
H 0.00000 0.00000 0.49300 0.32291 0.14019 0.04081 10.51090 26.12570 3.14236
57.79970 0.0030380000826
'International Tables Volume C Table 6.1.1.4 (pp. 500-502)'
'Henke, Gullikson and Davis, At. Data and Nucl. Data Tables, 1993, 54, 2'
C 0.00347 0.00161 2.31000 1.02000 1.58860 0.86500 20.84390 10.20750 0.56870
51.65120 0.215599998832
'International Tables Volume C Table 6.1.1.4 (pp. 500-502)'
'Henke, Gullikson and Davis, At. Data and Nucl. Data Tables, 1993, 54, 2'
N 0.00653 0.00323 12.21260 3.13220 2.01250 1.16630 0.00570 9.89330 28.99750
0.58260 -11.5290002823
'International Tables Volume C Table 6.1.1.4 (pp. 500-502)'
'Henke, Gullikson and Davis, At. Data and Nucl. Data Tables, 1993, 54, 2'

_space_group_crystal_system      orthorhombic
_space_group_IT_number           33
_space_group_name_H-M_alt        'P n a 21'
_space_group_name_Hall           ' P 2c -2n'
loop_
_space_group_symop_id
_space_group_symop_operation_xyz
1 x,y,z
2 -x,-y,z+1/2
3 -x+1/2,y+1/2,z+1/2
4 x+1/2,-y+1/2,z

_symmetry_Int_Tables_number      33
_cell_length_a                   9.1611(17)
_cell_length_b                   28.828(6)
_cell_length_c                   5.3391(12)
_cell_angle_alpha                90
_cell_angle_beta                 90
_cell_angle_gamma                90
_cell_volume                     1410.0(5)
_cell_formula_units_Z            4
_cell_measurement_reflns_used    7235
_cell_measurement_temperature    273.15
_cell_measurement_theta_max      27.46
_cell_measurement_theta_min      3.07
_exptl_absorpt_coefficient_mu    0.074
_exptl_absorpt_correction_type   none
_exptl_crystal_density_diffrn    1.2214
_exptl_crystal_density_meas      .
_exptl_crystal_density_method    ?
_exptl_crystal_description       block
_exptl_crystal_F_000             544.1925
_diffrn_reflns_av_R_equivalents  0.0486
_diffrn_reflns_av_unetI/netI     0.0477
_diffrn_reflns_limit_h_max       11
_diffrn_reflns_limit_h_min       -11
_diffrn_reflns_limit_k_max       36
_diffrn_reflns_limit_k_min       -37
_diffrn_reflns_limit_l_max       6
_diffrn_reflns_limit_l_min       -6
_diffrn_reflns_number            17796
_diffrn_reflns_theta_full        24.9965
_diffrn_reflns_theta_max         25.00
_diffrn_reflns_theta_min         2.83
_diffrn_ambient_temperature      273.15
_diffrn_measured_fraction_theta_full 0.9791
_diffrn_measured_fraction_theta_max 0.9791
_diffrn_measurement_device_type  'CCD area detector'
_diffrn_measurement_method       'phi and omega scans'
_diffrn_radiation_monochromator  graphite
_diffrn_radiation_type           'Mo K\a'
_diffrn_radiation_wavelength     0.71073
_diffrn_source_current           30.0
_diffrn_source_power             1.35
_diffrn_source_voltage           45.0
_reflns_Friedel_coverage         0.978
_reflns_limit_h_max              10
_reflns_limit_h_min              -10
_reflns_limit_k_max              33
_reflns_limit_k_min              -33
_reflns_limit_l_max              6
_reflns_limit_l_min              -6
_reflns_number_gt                2168
_reflns_number_total             2437
_reflns_threshold_expression     I>=2u(I)
_computing_cell_refinement       'SAINT V8.38A (?, 2016)'
_computing_data_reduction        'SAINT V8.38A (?, 2016)'
_computing_molecular_graphics    'Olex2 1.5 (Dolomanov et al., 2009)'
_computing_publication_material  'Olex2 1.5 (Dolomanov et al., 2009)'
_computing_structure_refinement  'olex2.refine 1.5 (Bourhis et al., 2015)'
_computing_structure_solution    'SHELXT 2014/5 (Sheldrick, 2014)'
_refine_diff_density_max         0.4680
_refine_diff_density_min         -0.4569
_refine_diff_density_rms         0.1216
_refine_ls_abs_structure_details 
'Flack, H. D. (1983). Acta Cryst. A39, 876-881.'
_refine_ls_abs_structure_Flack   -1(7)
_refine_ls_d_res_high            0.8410
_refine_ls_d_res_low             7.2069
_refine_ls_goodness_of_fit_ref   1.0359
_refine_ls_hydrogen_treatment    constr
_refine_ls_matrix_type           full
_refine_ls_number_constraints    24
_refine_ls_number_parameters     182
_refine_ls_number_reflns         2437
_refine_ls_number_restraints     1
_refine_ls_R_factor_all          0.1316
_refine_ls_R_factor_gt           0.1207
_refine_ls_restrained_S_all      1.0359
_refine_ls_shift/su_max          0.0006
_refine_ls_shift/su_mean         0.0001
_refine_ls_structure_factor_coef Fsqd
_refine_ls_weighting_details     
'w=1/[\s^2^(Fo^2^)+(0.0975P)^2^+10.5159P] where P=(Fo^2^+2Fc^2^)/3'
_refine_ls_weighting_scheme      calc
_refine_ls_wR_factor_gt          0.3122
_refine_ls_wR_factor_ref         0.3193
_olex2_refinement_description    
;
1. Fixed Uiso
 At 1.2 times of:
  All C(H) groups
 At 1.5 times of:
  All C(H,H,H) groups
2.a Ternary CH refined with riding coordinates:
 C003(H003), C005(H005)
2.b Aromatic/amide H refined with riding coordinates:
 C00A(H00A), C00B(H00B), C00D(H00D), C00E(H00E), C00F(H00F), C00G(H00G),
 C00H(H00H), C00J(H00J)
2.c Idealised Me refined as rotating group:
 C00K(H00c,H00i,H00k)
;
_atom_sites_solution_primary     dual
loop_
_atom_site_label
_atom_site_type_symbol
_atom_site_fract_x
_atom_site_fract_y
_atom_site_fract_z
_atom_site_U_iso_or_equiv
_atom_site_adp_type
_atom_site_occupancy
_atom_site_refinement_flags_posn
N001 N -0.2139(7) -0.5547(2) -0.7536(12) 0.0372(15) Uani 1.000000 .
C002 C -0.1752(8) -0.5842(2) -0.5791(14) 0.0284(15) Uani 1.000000 .
C003 C -0.4088(9) -0.5648(2) -0.3044(13) 0.0331(17) Uani 1.000000 .
N004 N -0.3768(8) -0.4775(2) -0.3841(15) 0.0452(18) Uani 1.000000 .
C005 C -0.4531(9) -0.5993(2) -0.4981(13) 0.0341(17) Uani 1.000000 .
C006 C -0.5527(10) -0.6374(3) -0.4371(15) 0.040(2) Uani 1.000000 .
C007 C -0.3906(8) -0.5156(3) -0.3599(15) 0.0342(17) Uani 1.000000 .
N008 N -0.2316(10) -0.6632(3) -0.0884(17) 0.071(3) Uani 1.000000 .
C009 C -0.2969(8) -0.5996(2) -0.4049(14) 0.0298(16) Uani 1.000000 .
C00A C -0.0330(9) -0.5999(3) -0.5544(17) 0.049(2) Uani 1.000000 .
C00B C 0.0322(11) -0.5533(3) -0.8964(18) 0.054(2) Uani 1.000000 .
C00C C -0.2595(10) -0.6358(3) -0.2248(19) 0.049(2) Uani 1.000000 .
C00D C -0.1111(10) -0.5400(3) -0.9084(16) 0.047(2) Uani 1.000000 .
C00E C -0.5455(11) -0.6775(3) -0.5767(19) 0.057(3) Uani 1.000000 .
C00F C 0.0708(9) -0.5837(4) -0.718(2) 0.059(3) Uani 1.000000 .
C00G C -0.6569(10) -0.6342(3) -0.2473(19) 0.056(2) Uani 1.000000 .
C00H C -0.7360(12) -0.7109(4) -0.3315(19) 0.064(3) Uani 1.000000 .
C00I C -0.6389(13) -0.7154(3) -0.522(2) 0.068(3) Uani 1.000000 .
C00J C -0.7459(11) -0.6713(4) -0.194(2) 0.067(3) Uani 1.000000 .
C00K C -0.624(2) -0.7593(4) -0.667(3) 0.119(6) Uani 1.000000 .
H00G H -0.6663(10) -0.6068(3) -0.1566(19) 0.067(3) Uiso 1.000000 R
H00J H -0.8129(11) -0.6693(4) -0.064(2) 0.081(4) Uiso 1.000000 R
H00H H -0.7977(12) -0.7355(4) -0.2941(19) 0.077(4) Uiso 1.000000 R
H00E H -0.4791(11) -0.6797(3) -0.7080(19) 0.068(3) Uiso 1.000000 R
H00D H -0.1380(10) -0.5194(3) -1.0340(16) 0.057(3) Uiso 1.000000 R
H00B H 0.1007(11) -0.5415(3) -1.0083(18) 0.065(3) Uiso 1.000000 R
H00F H 0.1670(9) -0.5937(4) -0.705(2) 0.071(3) Uiso 1.000000 R
H00A H -0.0083(9) -0.6210(3) -0.4294(17) 0.059(3) Uiso 1.000000 R
H003 H -0.4444(9) -0.5715(2) -0.1351(13) 0.040(2) Uiso 1.000000 R
H005 H -0.4658(9) -0.5864(2) -0.6665(13) 0.041(2) Uiso 1.000000 R
H00c H -0.562(13) -0.7806(19) -0.577(13) 0.179(9) Uiso 1.000000 GR
H00i H -0.718(3) -0.773(3) -0.69(2) 0.179(9) Uiso 1.000000 GR
H00k H -0.581(15) -0.7527(8) -0.827(11) 0.179(9) Uiso 1.000000 GR

loop_
_atom_site_aniso_label
_atom_site_aniso_U_11
_atom_site_aniso_U_22
_atom_site_aniso_U_33
_atom_site_aniso_U_12
_atom_site_aniso_U_13
_atom_site_aniso_U_23
N001 0.036(4) 0.039(4) 0.036(3) -0.007(3) 0.002(3) 0.004(3)
C002 0.032(4) 0.015(3) 0.038(4) -0.004(3) -0.001(3) -0.002(3)
C003 0.042(4) 0.028(4) 0.030(4) 0.005(3) 0.007(3) 0.006(3)
N004 0.045(4) 0.024(3) 0.066(5) 0.003(3) -0.002(4) -0.002(3)
C005 0.045(5) 0.028(4) 0.029(4) 0.006(3) -0.001(4) 0.006(3)
C006 0.049(5) 0.034(4) 0.037(5) 0.001(4) -0.015(4) 0.004(3)
C007 0.031(4) 0.033(4) 0.038(4) 0.003(3) -0.000(3) -0.008(3)
N008 0.081(6) 0.061(5) 0.070(6) 0.017(5) -0.008(6) 0.021(5)
C009 0.033(4) 0.028(4) 0.029(3) 0.002(3) 0.003(3) 0.005(3)
C00A 0.042(5) 0.050(5) 0.056(6) 0.016(4) 0.001(5) -0.002(5)
C00B 0.051(6) 0.070(6) 0.042(5) -0.015(5) -0.004(5) 0.002(5)
C00C 0.049(5) 0.040(5) 0.057(5) 0.006(4) 0.006(5) 0.002(5)
C00D 0.055(6) 0.050(5) 0.036(4) -0.008(4) 0.001(4) 0.007(4)
C00E 0.067(6) 0.047(5) 0.055(6) -0.005(5) -0.011(6) 0.007(5)
C00F 0.026(5) 0.073(7) 0.079(7) -0.005(4) -0.016(5) -0.018(6)
C00G 0.050(5) 0.054(6) 0.063(6) -0.008(4) 0.012(6) 0.002(5)
C00H 0.060(6) 0.072(7) 0.059(6) -0.037(5) 0.004(5) 0.018(6)
C00I 0.090(8) 0.043(5) 0.070(7) -0.032(5) -0.031(7) 0.003(5)
C00J 0.051(6) 0.066(7) 0.084(8) -0.021(5) 0.017(5) 0.009(6)
C00K 0.188(17) 0.062(8) 0.108(12) -0.063(10) -0.007(12) -0.010(8)

loop_
_geom_bond_atom_site_label_1
_geom_bond_atom_site_label_2
_geom_bond_distance
_geom_bond_site_symmetry_2
_geom_bond_publ_flag
N001 C002 1.312(9) . ?
N001 C00D 1.323(11) . ?
C002 C009 1.518(10) . ?
C002 C00A 1.385(11) . ?
C003 C005 1.492(10) . ?
C003 C007 1.456(10) . ?
C003 C009 1.531(10) . ?
N004 C007 1.115(9) . ?
C005 C006 1.464(11) . ?
C005 C009 1.515(11) . ?
C006 C00E 1.377(12) . ?
C006 C00G 1.395(12) . ?
N008 C00C 1.103(12) . ?
C009 C00C 1.461(12) . ?
C00A C00F 1.372(13) . ?
C00B C00D 1.368(13) . ?
C00B C00F 1.344(14) . ?
C00E C00I 1.420(13) . ?
C00G C00J 1.374(13) . ?
C00H C00I 1.356(16) . ?
C00H C00J 1.361(15) . ?
C00I C00K 1.492(16) . ?

loop_
_geom_angle_atom_site_label_1
_geom_angle_atom_site_label_2
_geom_angle_atom_site_label_3
_geom_angle
_geom_angle_site_symmetry_1
_geom_angle_site_symmetry_3
_geom_angle_publ_flag
C00D N001 C002 117.3(7) . . ?
C009 C002 N001 115.2(6) . . ?
C00A C002 N001 122.3(7) . . ?
C00A C002 C009 122.5(7) . . ?
C007 C003 C005 122.6(6) . . ?
C009 C003 C005 60.1(5) . . ?
C009 C003 C007 119.3(6) . . ?
C006 C005 C003 121.0(6) . . ?
C009 C005 C003 61.2(5) . . ?
C009 C005 C006 120.8(6) . . ?
C00E C006 C005 118.6(8) . . ?
C00G C006 C005 122.6(8) . . ?
C00G C006 C00E 118.8(8) . . ?
N004 C007 C003 174.9(9) . . ?
C003 C009 C002 121.0(6) . . ?
C005 C009 C002 119.4(6) . . ?
C005 C009 C003 58.6(5) . . ?
C00C C009 C002 116.1(7) . . ?
C00C C009 C003 113.3(6) . . ?
C00C C009 C005 116.2(6) . . ?
C00F C00A C002 118.7(8) . . ?
C00F C00B C00D 117.8(9) . . ?
C009 C00C N008 179.8(10) . . ?
C00B C00D N001 124.4(9) . . ?
C00I C00E C006 120.4(10) . . ?
C00B C00F C00A 119.5(9) . . ?
C00J C00G C006 120.4(10) . . ?
C00J C00H C00I 122.0(9) . . ?
C00H C00I C00E 118.4(10) . . ?
C00K C00I C00E 119.3(11) . . ?
C00K C00I C00H 122.2(10) . . ?
C00H C00J C00G 120.1(10) . . ?

_iucr_refine_fcf_details         
;
data_111_CCDC1
_computing_structure_refinement   'olex2.refine (Bourhis et al., 2015)'
_shelx_refln_list_code            4
loop_
  _space_group_symop_id
  _space_group_symop_operation_xyz
  1  x,y,z
  2  -x,-y,z+1/2
  3  -x+1/2,y+1/2,z+1/2
  4  x+1/2,-y+1/2,z

_space_group_crystal_system       orthorhombic
_space_group_IT_number            33
_space_group_name_H-M_alt         'P n a 21'
_space_group_name_Hall            ' P 2c -2n'
_symmetry_space_group_name_H-M    'P n a 21'
_symmetry_space_group_name_Hall   ' P 2c -2n'
_symmetry_Int_Tables_number       33
_cell_length_a                    9.1611(17)
_cell_length_b                    28.828(6)
_cell_length_c                    5.3391(12)
_cell_angle_alpha                 90
_cell_angle_beta                  90
_cell_angle_gamma                 90
_cell_volume                      1410.0(5)
loop_
  _refln_index_h
  _refln_index_k
  _refln_index_l
  _refln_F_squared_calc
  _refln_F_squared_meas
  _refln_F_squared_sigma
  _refln_F_squared_weight
  _refln_observed_status
-10 -11 -1 5.069 4.440 5.509 328.310 o
-10 -10 -1 0.409 9.152 4.496 485.213 o
-10 -8 -2 6.850 10.229 5.970 223.210 o
-10 -8 -1 11.957 18.116 4.920 154.644 o
-10 -7 -2 0.287 -7.207 6.896 540.893 o
-10 -7 -1 7.239 11.015 4.353 246.005 o
-10 -6 -2 12.548 5.505 5.237 197.624 o
-10 -6 -1 12.053 9.984 5.536 177.144 o
-10 -5 -2 48.114 18.095 5.616 60.110 o
-10 -5 -1 31.363 41.465 6.768 63.467 o
-10 -4 -2 2.072 7.242 6.260 338.436 o
-10 -4 -1 1.657 6.710 4.179 508.697 o
-10 -3 -2 16.338 18.016 5.184 129.360 o
-10 -3 -1 2.085 17.012 5.707 249.928 o
-10 -2 -2 29.655 31.250 5.814 74.503 o
-10 -2 -1 42.167 35.431 7.787 54.103 o
-10 -1 -2 3.342 8.566 7.970 228.757 o
-10 -1 -1 17.502 25.119 14.932 61.284 o
-10 0 -2 86.677 60.066 13.952 25.050 o
-10 0 -1 62.325 69.847 12.289 30.724 o
-9 -18 -1 4.995 32.690 13.860 78.028 o
-9 -16 -2 18.943 5.935 5.856 141.182 o
-9 -16 -1 25.178 17.313 5.563 98.224 o
-9 -15 -2 1.944 7.260 5.664 376.145 o
-9 -14 -2 3.883 -1.437 4.561 557.643 o
-9 -14 -1 33.300 17.206 6.563 77.889 o
-9 -13 -1 13.499 7.575 5.097 180.650 o
-9 -12 -2 5.651 4.527 15.265 92.858 o
-9 -11 -2 9.912 7.754 5.956 201.698 o
-9 -10 -3 1.273 8.849 4.780 426.105 o
-9 -10 -2 11.278 5.876 5.827 199.415 o
-9 -9 -3 35.805 34.283 11.592 51.823 o
-9 -9 -2 7.921 16.464 17.101 65.915 o
-9 -8 -3 8.790 14.786 8.311 146.026 o
-9 -8 -2 10.279 3.500 4.839 247.471 o
-9 -8 -1 19.666 23.596 4.582 109.108 o
-9 -7 -3 12.272 1.912 7.115 186.079 o
-9 -7 -2 11.732 6.410 7.160 170.868 o
-9 -7 -1 21.023 23.892 8.735 85.934 o
-9 -6 -3 1.822 -0.314 6.566 479.636 o
-9 -6 -2 7.352 7.416 6.590 220.737 o
-9 -6 -1 81.380 68.883 6.775 29.319 o
-9 -5 -3 21.906 10.597 4.915 123.000 o
-9 -5 -2 56.077 40.484 5.084 45.797 o
-9 -5 -1 15.894 31.541 6.881 98.014 o
-9 -4 -3 17.844 5.754 4.158 163.129 o
-9 -4 -2 48.796 53.808 5.724 45.627 o
-9 -4 -1 33.153 35.283 5.324 67.823 o
-9 -3 -3 0.637 -3.489 3.955 1333.480 o
-9 -3 -2 24.392 20.888 4.037 100.939 o
-9 -3 -1 30.326 23.708 4.567 82.738 o
-9 -2 -3 38.782 10.637 7.097 72.912 o
-9 -2 -2 37.158 42.295 5.357 59.346 o
-9 -2 -1 1.620 7.346 22.611 48.888 o
-9 -1 -3 7.511 -0.780 6.607 277.715 o
-9 -1 -2 5.285 10.835 3.826 297.444 o
-8 -21 -1 24.059 27.398 8.193 79.366 o
-8 -20 -2 18.171 18.093 9.074 97.054 o
-8 -20 -1 16.828 25.429 5.802 109.687 o
-8 -19 -2 19.879 10.049 5.796 127.198 o
-8 -19 -1 39.313 39.239 6.406 57.189 o
-8 -18 -2 33.604 31.011 6.955 66.561 o
-8 -18 -1 6.813 15.406 5.543 201.042 o
-8 -17 -2 35.736 11.462 8.013 74.036 o
-8 -17 -1 14.148 16.198 3.636 156.559 o
-8 -16 -3 16.437 15.006 6.631 125.165 o
-8 -16 -2 13.615 16.112 7.063 131.571 o
-8 -16 -1 68.507 53.446 7.288 35.325 o
-8 -15 -3 0.572 11.343 10.933 164.037 o
-8 -15 -2 11.033 9.512 6.664 171.719 o
-8 -15 -1 11.628 18.792 5.254 151.614 o
-8 -14 -3 17.171 7.496 4.856 155.819 o
-8 -14 -2 7.641 1.846 6.297 268.147 o
-8 -14 -1 19.632 25.549 5.941 100.457 o
-8 -13 -3 9.645 11.987 5.796 185.870 o
-8 -13 -2 9.318 9.010 5.209 214.768 o
-8 -13 -1 80.259 67.619 7.042 29.653 o
-8 -12 -3 18.351 19.780 5.531 115.604 o
-8 -12 -2 0.442 -4.359 4.528 1136.140 o
-8 -12 -1 73.003 55.469 6.277 34.006 o
-8 -11 -3 19.780 19.132 5.146 113.686 o
-8 -11 -2 7.764 2.263 8.092 209.183 o
-8 -11 -1 26.269 40.377 5.797 72.781 o
-8 -10 -3 12.773 3.909 7.447 167.976 o
-8 -10 -2 31.662 22.695 4.885 80.474 o
-8 -10 -1 129.365 101.909 6.213 18.619 o
-8 -9 -3 24.811 34.699 6.948 76.316 o
-8 -9 -2 21.517 17.709 4.501 113.102 o
-8 -9 -1 49.973 55.692 5.644 44.468 o
-8 -8 -4 3.001 6.175 6.185 330.669 o
-8 -8 -3 16.134 26.375 5.977 109.483 o
-8 -8 -2 17.279 25.873 5.144 110.734 o
-8 -8 -1 17.051 20.633 3.853 127.761 o
-8 -7 -4 9.491 10.541 10.692 122.595 o
-8 -7 -3 1.122 3.964 3.844 733.053 o
-8 -7 -2 2.617 8.055 4.248 413.683 o
-8 -7 -1 3.176 10.960 3.485 366.595 o
-8 -6 -4 4.879 2.111 7.134 289.429 o
-8 -6 -2 15.399 21.424 9.453 97.404 o
-8 -6 -1 1.348 10.358 4.661 396.317 o
-8 -5 -4 34.918 23.399 11.563 57.086 o
-8 -5 -2 25.765 25.654 4.030 91.488 o
-8 -5 -1 15.174 17.040 4.212 143.992 o
-8 -4 -4 22.321 14.035 7.497 100.988 o
-8 -4 -3 31.940 16.950 6.685 80.058 o
-8 -4 -2 154.663 126.066 6.593 15.150 o
-8 -4 -1 11.461 26.319 4.103 139.656 o
-8 -3 -4 29.186 11.537 8.538 82.987 o
-8 -3 -3 32.082 25.084 6.814 72.926 o
-8 -3 -2 9.481 22.500 3.981 164.498 o
-8 -3 -1 229.280 224.850 8.069 9.077 o
-8 -2 -4 22.462 22.833 9.180 82.093 o
-8 -2 -3 52.083 41.463 7.585 45.417 o
-8 -2 -2 99.329 95.896 5.681 23.187 o
-8 -2 -1 176.633 193.419 7.602 11.710 o
-8 -1 -4 6.008 5.200 6.415 263.378 o
-8 -1 -3 21.650 24.727 7.004 91.703 o
-8 -1 -2 1.254 12.154 3.539 418.016 o
-8 -1 -1 142.238 240.504 8.054 12.209 o
-8 0 -4 13.220 7.102 9.780 125.056 o
-8 0 -3 49.975 48.058 10.969 40.487 o
-8 0 -2 72.022 67.082 7.480 31.804 o
-8 0 -1 520.463 427.246 14.324 3.515 o
-7 -25 -1 46.984 43.120 10.431 44.016 o
-7 -24 -1 22.476 35.858 7.381 77.803 o
-7 -23 -2 11.925 34.062 14.465 64.489 o
-7 -23 -1 34.002 48.501 7.816 55.422 o
-7 -22 -1 25.393 28.947 6.051 83.064 o
-7 -21 -2 68.806 57.745 9.481 32.901 o
-7 -21 -1 67.744 61.422 6.911 34.423 o
-7 -20 -3 34.992 25.607 6.571 69.125 o
-7 -20 -2 5.614 9.714 5.457 258.695 o
-7 -20 -1 10.856 47.916 7.106 89.477 o
-7 -19 -3 7.902 5.952 6.603 222.776 o
-7 -19 -2 31.992 27.198 6.061 73.436 o
-7 -19 -1 189.398 161.863 9.078 11.728 o
-7 -18 -3 1.807 5.307 4.152 551.773 o
-7 -18 -2 0.271 3.689 5.124 652.254 o
-7 -18 -1 2.156 26.920 5.889 184.685 o
-7 -17 -3 40.217 38.844 8.316 53.384 o
-7 -17 -2 4.355 7.941 4.976 321.443 o
-7 -17 -1 39.209 44.790 6.452 54.774 o
-7 -16 -3 9.728 20.559 7.455 135.741 o
-7 -16 -2 7.187 3.219 5.396 294.303 o
-7 -16 -1 4.086 28.346 5.006 173.587 o
-7 -15 -3 61.544 70.266 9.309 33.354 o
-7 -15 -2 4.221 6.302 4.820 356.844 o
-7 -15 -1 176.601 112.717 6.010 14.123 o
-7 -14 -4 8.563 7.912 4.685 242.916 o
-7 -14 -3 6.535 11.563 4.859 242.456 o
-7 -14 -2 16.137 11.865 4.997 147.531 o
-7 -14 -1 36.863 49.752 4.327 57.337 o
-7 -13 -4 6.574 16.467 7.456 167.240 o
-7 -13 -3 52.486 54.190 5.885 43.297 o
-7 -13 -2 4.487 -5.643 4.127 552.091 o
-7 -13 -1 51.707 37.231 5.037 49.723 o
-7 -12 -4 30.031 20.411 7.592 77.374 o
-7 -12 -3 46.266 75.579 6.421 40.605 o
-7 -12 -2 23.671 32.180 5.460 85.060 o
-7 -12 -1 22.679 22.004 4.419 102.956 o
-7 -11 -4 17.372 19.676 5.144 121.692 o
-7 -11 -3 151.947 123.367 10.051 14.967 o
-7 -11 -2 14.293 14.561 4.744 152.600 o
-7 -11 -1 19.500 23.198 4.444 110.866 o
-7 -10 -4 22.824 21.930 5.846 97.197 o
-7 -10 -3 95.360 79.802 6.299 25.172 o
-7 -10 -2 21.446 28.829 4.556 96.596 o
-7 -10 -1 16.533 26.886 5.398 110.308 o
-7 -9 -4 3.544 5.554 7.290 274.656 o
-7 -9 -3 50.412 47.015 6.785 45.654 o
-7 -9 -2 14.232 20.397 4.332 139.247 o
-7 -9 -1 67.098 73.037 5.337 33.506 o
-7 -8 -4 29.338 28.420 5.874 77.092 o
-7 -8 -3 2.159 9.463 4.211 404.778 o
-7 -8 -2 125.395 135.496 6.579 17.244 o
-7 -8 -1 41.946 71.301 5.085 45.043 o
-7 -7 -4 53.334 42.006 7.751 44.352 o
-7 -7 -3 5.528 7.100 3.603 348.367 o
-7 -7 -2 13.725 67.419 6.058 70.797 o
-7 -7 -1 319.787 267.079 7.803 6.528 o
-7 -6 -4 18.542 18.704 5.620 116.366 o
-7 -6 -3 94.828 91.746 9.245 23.205 o
-7 -6 -2 85.953 93.691 6.431 25.613 o
-7 -6 -1 132.970 190.538 5.878 14.457 o
-7 -5 -4 9.606 9.381 5.605 202.353 o
-7 -5 -3 7.711 6.935 2.990 305.256 o
-7 -5 -2 169.373 150.590 6.746 13.316 o
-7 -5 -1 350.973 340.037 8.504 5.504 o
-7 -4 -3 26.246 25.485 3.317 92.219 o
-7 -4 -2 360.465 327.267 7.113 5.488 o
-7 -4 -1 215.014 194.442 5.593 10.187 o
-7 -3 -3 19.340 16.381 5.700 117.246 o
-7 -3 -2 44.566 104.469 5.542 35.803 o
-7 -3 -1 26.231 70.208 4.447 57.582 o
-7 -2 -3 1.603 5.483 6.618 360.689 o
-7 -2 -2 106.488 134.125 5.897 19.448 o
-7 -2 -1 291.611 196.990 6.671 7.835 o
-7 -1 -3 70.098 77.627 8.267 30.401 o
-7 -1 -2 167.475 137.149 5.733 13.943 o
-7 -1 -1 190.123 222.793 7.045 10.525 o
-6 -28 -1 1.639 15.968 7.304 221.240 o
-6 -27 -1 36.912 38.293 5.828 60.906 o
-6 -26 -2 9.968 12.469 9.819 127.015 o
-6 -26 -1 4.278 20.157 5.310 206.711 o
-6 -25 -1 25.766 19.093 5.601 94.350 o
-6 -24 -2 4.635 15.120 9.242 156.314 o
-6 -24 -1 2.521 15.629 5.634 256.231 o
-6 -23 -2 18.983 3.497 5.693 149.327 o
-6 -23 -1 27.039 26.799 5.776 82.816 o
-6 -22 -3 9.002 35.630 19.383 47.314 o
-6 -22 -2 5.824 10.538 6.290 227.523 o
-6 -22 -1 50.649 61.629 6.209 42.048 o
-6 -21 -3 40.499 78.821 18.036 29.386 o
-6 -21 -2 59.763 49.274 5.976 40.782 o
-6 -21 -1 33.478 34.761 5.304 67.778 o
-6 -20 -3 2.413 8.511 4.658 390.694 o
-6 -20 -2 2.550 26.001 8.026 153.700 o
-6 -20 -1 140.573 112.462 7.221 16.806 o
-6 -19 -3 17.701 33.578 8.798 82.700 o
-6 -19 -2 40.881 33.335 5.373 60.079 o
-6 -19 -1 49.372 68.780 6.259 40.872 o
-6 -18 -4 41.120 31.758 4.689 61.598 o
-6 -18 -3 7.977 5.769 5.428 252.703 o
-6 -18 -2 58.020 67.761 6.464 37.151 o
-6 -18 -1 76.214 90.913 6.909 27.836 o
-6 -17 -4 25.091 16.220 4.191 105.162 o
-6 -17 -3 8.790 11.261 10.363 128.076 o
-6 -17 -2 233.340 193.952 8.492 9.412 o
-6 -17 -1 33.313 31.318 5.239 70.397 o
-6 -16 -4 13.808 17.018 4.471 150.170 o
-6 -16 -3 28.938 33.411 4.517 76.790 o
-6 -16 -2 1.715 17.717 4.399 285.426 o
-6 -16 -1 63.424 68.740 5.855 35.268 o
-6 -15 -4 41.347 40.304 5.570 56.078 o
-6 -15 -3 90.280 61.464 5.706 28.441 o
-6 -15 -2 76.424 63.991 6.127 31.647 o
-6 -15 -1 9.615 9.987 4.075 223.598 o
-6 -14 -4 3.197 9.997 3.985 364.230 o
-6 -14 -3 61.594 64.391 4.658 37.429 o
-6 -14 -2 85.342 76.648 6.073 27.687 o
-6 -14 -1 5.499 7.828 3.384 344.596 o
-6 -13 -4 72.932 45.505 5.948 35.998 o
-6 -13 -3 33.783 23.929 3.213 78.892 o
-6 -13 -2 181.582 168.567 7.311 12.100 o
-6 -13 -1 40.570 32.931 3.977 62.443 o
-6 -12 -4 26.105 32.730 4.015 83.406 o
-6 -12 -3 205.891 160.005 6.280 11.223 o
-6 -12 -2 21.098 26.287 2.920 105.761 o
-6 -12 -1 46.843 41.056 3.794 53.004 o
-6 -11 -4 2.876 8.553 3.335 436.117 o
-6 -11 -3 19.537 126.930 5.298 41.958 o
-6 -11 -2 29.991 29.236 4.614 78.303 o
-6 -11 -1 33.629 29.209 3.153 74.917 o
-6 -10 -4 1.604 4.683 5.115 497.580 o
-6 -10 -3 380.886 311.763 6.854 5.333 o
-6 -10 -2 47.682 34.210 4.495 54.485 o
-6 -10 -1 89.007 88.001 5.852 25.747 o
-6 -9 -5 39.903 16.963 6.197 69.198 o
-6 -9 -4 21.029 24.069 12.834 66.846 o
-6 -9 -3 30.576 41.259 4.149 69.237 o
-6 -9 -2 35.155 37.336 6.259 62.541 o
-6 -9 -1 35.430 35.916 3.880 66.806 o
-6 -8 -5 5.278 8.428 5.820 266.021 o
-6 -8 -4 27.620 19.972 6.850 84.711 o
-6 -8 -3 7.685 16.390 3.646 213.342 o
-6 -8 -2 109.225 93.483 5.982 21.765 o
-6 -8 -1 13.355 20.102 2.968 153.036 o
-6 -7 -5 6.263 1.153 5.605 337.037 o
-6 -7 -4 24.367 12.405 5.775 106.571 o
-6 -7 -3 15.895 28.981 4.344 113.719 o
-6 -7 -2 94.823 145.706 6.223 20.115 o
-6 -7 -1 104.587 91.326 4.209 22.988 o
-6 -6 -5 0.505 -2.451 6.501 585.397 o
-6 -6 -4 38.160 31.276 6.792 61.568 o
-6 -6 -3 107.797 94.611 4.778 22.127 o
-6 -6 -2 136.332 138.667 6.042 16.181 o
-6 -6 -1 229.347 202.097 5.434 9.552 o
-6 -5 -5 33.898 11.689 6.951 80.377 o
-6 -5 -4 140.594 101.024 7.903 17.227 o
-6 -5 -3 85.526 99.109 4.217 25.736 o
-6 -5 -2 380.507 309.821 7.708 5.337 o
-6 -5 -1 12.643 77.535 5.012 67.591 o
-6 -4 -5 11.065 20.517 7.520 128.931 o
-6 -4 -4 42.939 53.978 8.828 45.538 o
-6 -4 -3 154.139 115.035 6.213 15.665 o
-6 -4 -2 31.545 49.098 4.056 63.391 o
-6 -4 -1 324.554 246.503 7.030 6.643 o
-6 -3 -5 28.035 20.903 7.201 81.768 o
-6 -3 -4 147.501 115.456 8.476 15.879 o
-6 -3 -3 59.125 75.433 5.652 35.728 o
-6 -3 -2 193.940 193.333 5.038 11.082 o
-6 -3 -1 23.065 70.346 3.895 61.249 o
-6 -2 -5 42.366 36.915 11.568 46.563 o
-6 -2 -4 7.901 21.425 5.766 162.314 o
-6 -2 -3 105.918 93.991 7.314 21.901 o
-6 -2 -2 83.139 81.310 3.305 28.418 o
-6 -2 -1 256.140 223.383 4.809 8.449 o
-6 -1 -5 2.855 9.924 7.126 253.343 o
-6 -1 -3 24.168 38.195 4.381 81.152 o
-6 -1 -2 32.716 53.123 3.568 60.509 o
-6 -1 -1 147.811 191.490 5.121 13.513 o
-6 0 -5 105.476 69.246 14.666 20.945 o
-6 0 -4 2.131 -0.155 7.492 377.170 o
-6 0 -3 180.929 126.236 13.028 12.575 o
-6 0 -2 344.282 244.090 8.951 6.282 o
-6 0 -1 315.528 321.325 9.011 6.125 o
-5 -28 -2 4.739 27.142 14.363 79.787 o
-5 -28 -1 44.019 80.752 18.657 27.648 o
-5 -27 -2 30.529 39.099 7.823 63.409 o
-5 -27 -1 9.126 31.304 7.038 118.732 o
-5 -26 -2 1.014 21.466 11.331 126.877 o
-5 -26 -1 12.433 13.145 4.587 172.103 o
-5 -25 -3 61.844 51.347 17.901 27.748 o
-5 -25 -2 50.431 38.806 6.549 48.482 o
-5 -25 -1 27.818 24.464 4.691 86.620 o
-5 -24 -3 3.948 18.873 10.358 132.816 o
-5 -24 -2 36.341 42.968 6.739 57.673 o
-5 -24 -1 87.227 76.937 6.476 27.088 o
-5 -23 -3 7.519 -2.672 5.478 323.225 o
-5 -23 -2 173.035 120.437 7.862 13.915 o
-5 -23 -1 46.512 51.964 4.705 48.526 o
-5 -22 -3 8.518 14.772 6.788 169.024 o
-5 -22 -2 14.430 27.074 6.567 110.573 o
-5 -22 -1 31.374 30.233 4.098 76.207 o
-5 -21 -4 25.851 20.607 6.401 89.390 o
-5 -21 -3 0.950 2.937 4.497 720.798 o
-5 -21 -2 35.252 49.468 5.082 58.093 o
-5 -21 -1 57.399 47.281 4.584 43.466 o
-5 -20 -4 6.117 1.304 6.417 301.868 o
-5 -20 -3 21.481 15.821 4.831 115.061 o
-5 -20 -2 161.752 122.330 7.182 14.698 o
-5 -20 -1 17.385 28.408 4.044 110.789 o
-5 -19 -4 46.772 39.040 5.444 52.274 o
-5 -19 -3 57.777 65.646 6.818 37.432 o
-5 -19 -2 160.665 159.282 8.124 13.443 o
-5 -19 -1 465.273 395.782 9.086 4.069 o
-5 -18 -4 23.456 18.766 4.742 104.225 o
-5 -18 -3 38.543 59.158 6.009 50.281 o
-5 -18 -2 208.653 207.725 8.289 10.034 o
-5 -18 -1 90.550 82.765 5.507 26.063 o
-5 -17 -4 29.117 29.788 4.577 79.409 o
-5 -17 -3 149.063 114.290 7.032 16.010 o
-5 -17 -2 175.019 210.793 8.329 11.326 o
-5 -17 -1 9.078 17.274 3.477 194.855 o
-5 -16 -4 13.741 10.729 4.386 173.303 o
-5 -16 -3 31.115 34.768 5.594 70.334 o
-5 -16 -2 59.790 77.317 5.874 35.021 o
-5 -16 -1 45.727 45.324 4.519 51.602 o
-5 -15 -4 27.739 8.727 3.241 111.766 o
-5 -15 -3 114.436 118.014 6.123 19.423 o
-5 -15 -2 124.528 135.478 7.336 17.211 o
-5 -15 -1 126.723 129.555 6.166 17.462 o
-5 -14 -5 0.385 -2.754 5.935 707.012 o
-5 -14 -4 18.242 17.709 4.352 126.479 o
-5 -14 -3 155.087 140.351 7.017 14.550 o
-5 -14 -2 392.188 367.901 8.613 4.861 o
-5 -14 -1 50.491 48.071 4.454 47.393 o
-5 -13 -5 9.229 6.930 4.830 237.293 o
-5 -13 -4 21.016 19.718 3.050 116.692 o
-5 -13 -3 6.225 36.924 4.850 134.632 o
-5 -13 -2 58.707 97.874 5.420 32.190 o
-5 -13 -1 141.810 114.263 5.001 16.896 o
-5 -12 -5 0.339 5.909 5.435 508.983 o
-5 -12 -4 29.797 37.127 3.357 74.445 o
-5 -12 -3 56.709 95.922 5.394 33.137 o
-5 -12 -2 374.435 315.347 7.781 5.376 o
-5 -12 -1 7.926 15.938 3.290 217.425 o
-5 -11 -5 42.836 23.733 7.985 58.304 o
-5 -11 -4 29.814 25.521 4.037 83.164 o
-5 -11 -3 109.757 101.121 5.327 21.266 o
-5 -11 -2 57.955 73.798 5.417 36.614 o
-5 -11 -1 17.419 28.174 3.662 112.436 o
-5 -10 -5 10.146 5.674 5.428 221.238 o
-5 -10 -4 27.792 33.077 3.833 80.334 o
-5 -10 -3 40.514 76.706 4.508 44.727 o
-5 -10 -2 179.514 188.791 5.223 11.841 o
-5 -10 -1 34.749 40.354 3.566 65.316 o
-5 -9 -5 2.884 -1.929 4.724 629.880 o
-5 -9 -4 16.826 8.481 3.857 163.057 o
-5 -9 -3 582.410 489.182 8.224 3.062 o
-5 -9 -2 166.883 241.047 5.791 11.184 o
-5 -9 -1 138.901 143.821 4.597 15.896 o
-5 -8 -5 1.365 -2.390 4.776 827.927 o
-5 -8 -4 25.466 16.362 4.210 103.773 o
-5 -8 -3 376.737 373.305 9.969 4.974 o
-5 -8 -2 415.613 385.803 6.879 4.562 o
-5 -8 -1 24.459 28.615 3.426 92.507 o
-5 -7 -5 2.207 3.579 5.247 482.101 o
-5 -7 -4 135.785 115.107 8.302 16.946 o
-5 -7 -3 235.366 274.749 6.246 8.278 o
-5 -7 -2 104.994 101.524 4.133 22.132 o
-5 -7 -1 325.521 318.950 6.150 6.050 o
-5 -6 -5 1.818 1.180 5.416 579.893 o
-5 -6 -4 5.961 8.792 4.325 292.196 o
-5 -6 -3 15.782 21.061 3.397 134.790 o
-5 -6 -2 63.220 44.280 3.811 41.654 o
-5 -6 -1 34.706 156.058 4.428 31.047 o
-5 -5 -5 9.101 6.672 5.822 220.256 o
-5 -5 -4 61.111 57.185 5.920 38.420 o
-5 -5 -3 61.301 76.760 6.030 34.502 o
-5 -5 -2 215.011 201.446 6.239 10.029 o
-5 -5 -1 646.845 532.958 8.004 2.684 o
-5 -4 -5 19.869 14.950 6.186 115.026 o
-5 -4 -4 15.958 20.944 5.490 122.787 o
-5 -4 -3 67.513 74.272 4.911 33.349 o
-5 -4 -2 20.600 38.547 4.024 88.658 o
-5 -4 -1 101.146 116.772 3.864 21.609 o
-5 -3 -5 18.322 0.911 4.839 171.287 o
-5 -3 -4 3.428 12.009 5.094 290.044 o
-5 -3 -3 9.106 16.280 3.110 203.391 o
-5 -3 -2 387.705 345.027 7.462 5.050 o
-5 -3 -1 154.644 177.705 4.067 13.583 o
-5 -2 -5 26.872 39.893 12.633 53.943 o
-5 -2 -4 155.485 184.969 9.006 12.895 o
-5 -2 -3 28.846 33.053 3.806 78.570 o
-5 -2 -2 51.302 92.346 3.805 36.334 o
-5 -2 -1 26.439 54.450 2.688 67.778 o
-5 -1 -5 9.318 -1.075 4.938 297.661 o
-5 -1 -4 170.746 141.222 8.088 13.383 o
-5 -1 -3 70.064 70.642 4.327 33.332 o
-5 -1 -2 54.399 62.362 2.491 42.086 o
-5 -1 -1 73.969 71.541 3.276 32.269 o
-4 -31 -1 10.852 137.773 25.215 21.949 o
-4 -30 -2 28.302 20.500 9.199 74.241 o
-4 -30 -1 62.308 108.461 14.626 24.638 o
-4 -29 -2 0.329 24.049 12.085 114.931 o
-4 -29 -1 7.638 29.067 17.323 58.598 o
-4 -28 -2 6.253 26.371 15.522 70.784 o
-4 -28 -1 32.831 44.216 6.663 60.623 o
-4 -27 -3 1.306 3.591 8.928 264.181 o
-4 -27 -2 43.288 23.416 7.075 59.800 o
-4 -27 -1 61.882 68.275 6.191 35.731 o
-4 -26 -3 6.768 4.751 4.910 302.777 o
-4 -26 -2 9.397 23.626 6.938 134.927 o
-4 -26 -1 14.843 36.828 5.358 100.601 o
-4 -25 -3 4.436 -5.706 4.352 534.957 o
-4 -25 -2 18.271 19.800 4.286 122.315 o
-4 -25 -1 34.981 62.172 4.814 53.120 o
-4 -24 -3 0.514 1.124 4.710 901.803 o
-4 -24 -2 77.052 65.411 4.951 31.737 o
-4 -24 -1 95.151 69.645 5.456 26.487 o
-4 -23 -4 27.524 24.267 5.839 84.118 o
-4 -23 -3 55.556 43.874 6.101 44.257 o
-4 -23 -2 42.122 46.129 4.161 54.471 o
-4 -23 -1 144.379 132.967 5.510 15.805 o
-4 -22 -4 1.880 -0.695 6.328 503.713 o
-4 -22 -3 15.511 15.401 4.845 142.263 o
-4 -22 -2 49.956 49.707 4.042 47.505 o
-4 -22 -1 51.357 61.094 4.497 43.056 o
-4 -21 -4 2.821 2.787 6.983 342.066 o
-4 -21 -3 11.560 4.263 4.767 224.369 o
-4 -21 -2 34.997 37.317 4.302 65.910 o
-4 -21 -1 98.225 93.788 4.874 23.727 o
-4 -20 -4 15.523 2.794 4.704 188.886 o
-4 -20 -3 26.712 20.480 4.787 93.189 o
-4 -20 -2 151.898 161.082 6.290 14.132 o
-4 -20 -1 107.672 111.018 5.344 20.866 o
-4 -19 -4 21.257 21.762 4.979 105.373 o
-4 -19 -3 7.986 12.242 4.438 224.506 o
-4 -19 -2 248.021 198.596 7.053 8.955 o
-4 -19 -1 188.899 164.703 5.793 11.938 o
-4 -18 -4 33.062 27.985 5.545 72.474 o
-4 -18 -3 92.515 89.551 7.463 24.424 o
-4 -18 -2 13.228 36.194 3.953 112.014 o
-4 -18 -1 90.775 103.116 4.956 24.200 o
-4 -17 -4 30.829 24.550 4.067 82.107 o
-4 -17 -3 53.551 55.418 5.638 42.605 o
-4 -17 -2 41.353 41.543 4.190 57.124 o
-4 -17 -1 19.939 30.070 3.731 101.462 o
-4 -16 -5 4.197 2.304 3.864 510.243 o
-4 -16 -4 17.806 25.367 3.642 116.107 o
-4 -16 -3 17.051 10.340 3.354 158.552 o
-4 -16 -2 16.764 20.671 3.297 131.473 o
-4 -16 -1 47.365 66.715 3.857 44.078 o
-4 -15 -5 16.848 22.393 5.509 116.440 o
-4 -15 -4 54.124 38.522 4.208 48.319 o
-4 -15 -3 46.930 42.581 4.163 52.039 o
-4 -15 -2 124.291 104.688 4.561 19.277 o
-4 -15 -1 107.034 87.653 4.377 22.860 o
-4 -14 -5 27.264 13.553 3.958 103.448 o
-4 -14 -4 52.425 47.199 3.520 47.060 o
-4 -14 -3 100.611 105.203 5.138 22.350 o
-4 -14 -2 126.785 157.780 5.127 16.281 o
-4 -14 -1 63.755 62.863 3.967 37.173 o
-4 -13 -5 1.198 -3.529 4.018 1092.370 o
-4 -13 -4 46.022 40.075 3.495 54.305 o
-4 -13 -3 63.869 63.249 6.108 35.977 o
-4 -13 -2 166.277 121.430 4.780 14.637 o
-4 -13 -1 298.264 261.176 5.941 7.021 o
-4 -12 -5 0.222 0.575 4.320 1206.150 o
-4 -12 -4 2.551 20.169 2.873 274.993 o
-4 -12 -3 10.924 12.472 2.992 205.481 o
-4 -12 -2 278.282 230.627 6.126 7.769 o
-4 -12 -1 51.741 165.655 4.582 25.760 o
-4 -11 -5 0.878 11.162 7.296 271.706 o
-4 -11 -4 17.909 17.155 2.734 136.719 o
-4 -11 -3 88.952 91.782 5.654 25.437 o
-4 -11 -2 52.390 79.332 3.537 38.654 o
-4 -11 -1 570.161 435.162 8.480 3.263 o
-4 -10 -5 15.484 10.955 4.488 158.711 o
-4 -10 -4 1.882 11.213 2.714 446.128 o
-4 -10 -3 44.871 46.510 4.135 52.135 o
-4 -10 -2 36.503 47.260 3.582 59.629 o
-4 -10 -1 124.563 155.774 4.174 16.655 o
-4 -9 -5 12.410 13.285 4.896 168.564 o
-4 -9 -4 29.826 23.849 2.536 87.487 o
-4 -9 -3 57.750 66.220 4.356 38.813 o
-4 -9 -2 8.778 6.639 2.483 292.756 o
-4 -9 -1 34.007 49.032 2.836 61.956 o
-4 -8 -5 5.181 -2.618 4.108 502.960 o
-4 -8 -4 39.440 26.749 4.380 66.830 o
-4 -8 -3 84.479 90.680 4.926 26.665 o
-4 -8 -2 96.838 73.210 3.414 26.226 o
-4 -8 -1 91.724 98.133 3.423 24.770 o
-4 -7 -5 7.746 -1.315 4.166 372.858 o
-4 -7 -4 32.647 37.063 4.662 68.475 o
-4 -7 -3 53.193 41.797 2.774 48.725 o
-4 -7 -2 257.459 279.691 5.336 7.703 o
-4 -7 -1 29.880 38.091 2.347 74.770 o
-4 -6 -5 29.854 9.610 4.364 100.388 o
-4 -6 -4 22.249 13.149 4.385 119.277 o
-4 -6 -3 65.747 97.473 3.035 30.920 o
-4 -6 -2 927.318 916.166 10.295 1.496 o
-4 -6 -1 755.050 795.142 7.729 1.949 o
-4 -5 -5 12.337 10.349 5.073 179.004 o
-4 -5 -4 5.890 7.068 3.856 329.777 o
-4 -5 -3 88.016 116.488 5.847 23.317 o
-4 -5 -2 66.544 113.303 3.510 28.521 o
-4 -5 -1 229.796 281.507 4.413 8.386 o
-4 -4 -5 50.319 32.978 6.285 50.907 o
-4 -4 -4 37.139 37.288 4.998 62.475 o
-4 -4 -3 121.749 122.017 5.789 18.418 o
-4 -4 -2 228.564 208.458 4.202 9.513 o
-4 -4 -1 321.628 276.106 4.277 6.486 o
-4 -3 -5 6.502 10.433 5.257 242.939 o
-4 -3 -4 135.417 130.921 7.597 16.385 o
-4 -3 -3 222.666 238.742 6.405 9.141 o
-4 -3 -2 459.304 438.426 6.043 3.979 o
-4 -3 -1 645.558 723.218 7.887 2.350 o
-4 -2 -5 19.195 10.740 5.631 129.864 o
-4 -2 -4 153.028 142.376 7.922 14.517 o
-4 -2 -3 14.775 20.974 3.090 141.613 o
-4 -2 -2 471.335 583.867 6.993 3.411 o
-4 -2 -1 280.714 256.762 4.090 7.465 o
-4 -1 -5 6.752 8.134 5.935 240.338 o
-4 -1 -4 52.077 54.982 5.608 43.528 o
-4 -1 -3 42.297 45.342 3.918 54.873 o
-4 -1 -2 225.518 235.498 4.002 9.181 o
-4 -1 -1 535.186 490.636 5.495 3.320 o
-4 0 -5 223.810 134.252 21.035 9.442 o
-4 0 -4 43.057 88.480 9.550 36.462 o
-4 0 -3 15.972 31.954 4.927 106.166 o
-4 0 -2 500.645 385.073 6.495 3.868 o
-4 0 -1 180.247 135.268 4.524 13.288 o
-3 -32 -1 50.313 158.843 16.736 21.269 o
-3 -31 -2 20.489 12.999 7.533 107.677 o
-3 -31 -1 35.359 34.948 6.979 62.228 o
-3 -30 -2 10.955 24.824 8.286 114.211 o
-3 -30 -1 7.159 29.254 9.579 108.776 o
-3 -29 -2 42.797 37.695 7.325 53.428 o
-3 -29 -1 82.060 67.897 7.595 28.899 o
-3 -28 -3 51.099 23.001 6.551 53.808 o
-3 -28 -2 45.740 49.564 9.556 44.194 o
-3 -28 -1 1.421 22.898 7.977 173.485 o
-3 -27 -3 8.015 10.803 6.090 203.271 o
-3 -27 -2 37.035 38.957 8.180 56.261 o
-3 -27 -1 113.177 73.213 6.509 22.585 o
-3 -26 -3 6.202 1.166 4.474 395.601 o
-3 -26 -2 24.080 46.040 7.646 67.365 o
-3 -26 -1 15.045 26.708 3.303 125.647 o
-3 -25 -3 30.845 22.860 3.964 83.889 o
-3 -25 -2 8.688 6.001 5.223 244.225 o
-3 -25 -1 55.679 41.242 4.069 46.547 o
-3 -24 -4 8.461 16.501 5.936 174.605 o
-3 -24 -3 20.775 9.040 4.001 136.774 o
-3 -24 -2 25.867 25.868 4.680 89.296 o
-3 -24 -1 68.399 70.263 4.181 34.003 o
-3 -23 -4 39.235 33.213 6.736 59.583 o
-3 -23 -3 21.186 16.974 6.915 103.303 o
-3 -23 -2 38.395 59.228 4.116 52.241 o
-3 -23 -1 286.562 232.209 5.960 7.567 o
-3 -22 -4 57.775 38.809 7.034 43.548 o
-3 -22 -3 43.163 32.568 5.455 58.108 o
-3 -22 -2 127.939 110.041 4.310 18.586 o
-3 -22 -1 3.941 104.059 4.168 63.391 o
-3 -21 -4 12.386 4.432 5.291 204.270 o
-3 -21 -3 107.732 93.686 8.435 21.353 o
-3 -21 -2 15.513 30.060 3.139 117.649 o
-3 -21 -1 336.339 294.615 6.047 6.072 o
-3 -20 -4 2.553 5.262 5.232 420.103 o
-3 -20 -3 30.162 66.719 5.299 54.672 o
-3 -20 -2 153.511 144.322 4.889 14.723 o
-3 -20 -1 211.900 222.578 5.315 9.803 o
-3 -19 -4 52.855 50.049 6.077 44.062 o
-3 -19 -3 150.798 132.167 6.452 15.228 o
-3 -19 -2 227.581 222.887 5.897 9.255 o
-3 -19 -1 107.151 95.627 5.195 22.072 o
-3 -18 -5 24.024 8.149 4.380 122.152 o
-3 -18 -4 9.451 18.129 6.031 159.964 o
-3 -18 -3 0.864 19.468 4.020 294.877 o
-3 -18 -2 103.610 121.553 5.472 20.681 o
-3 -18 -1 182.601 188.920 5.127 11.694 o
-3 -17 -5 27.791 36.742 6.017 72.701 o
-3 -17 -4 8.442 30.023 4.613 142.606 o
-3 -17 -3 10.906 3.934 3.357 262.321 o
-3 -17 -2 48.986 48.992 4.184 48.272 o
-3 -17 -1 62.773 76.116 3.376 35.224 o
-3 -16 -5 24.690 13.020 5.062 107.915 o
-3 -16 -4 182.351 139.944 6.019 12.927 o
-3 -16 -3 9.402 19.490 3.721 179.210 o
-3 -16 -2 27.109 24.538 3.284 91.391 o
-3 -16 -1 25.601 28.191 2.799 91.581 o
-3 -15 -5 9.395 8.747 4.004 236.536 o
-3 -15 -4 35.037 36.846 3.845 66.761 o
-3 -15 -3 265.936 227.022 6.264 8.106 o
-3 -15 -2 81.339 80.209 3.544 28.948 o
-3 -15 -1 95.600 88.075 3.378 24.996 o
-3 -14 -5 18.502 9.498 3.998 147.918 o
-3 -14 -4 53.349 50.388 3.539 45.508 o
-3 -14 -3 177.261 191.624 5.795 11.848 o
-3 -14 -2 34.690 39.370 2.828 66.753 o
-3 -14 -1 40.659 49.163 2.787 55.501 o
-3 -13 -5 11.790 9.902 4.109 197.987 o
-3 -13 -4 18.224 60.488 3.924 73.440 o
-3 -13 -3 34.232 143.743 8.274 31.184 o
-3 -13 -2 64.435 68.028 3.722 35.992 o
-3 -13 -1 64.160 83.624 3.032 33.535 o
-3 -12 -5 37.912 24.953 3.297 71.531 o
-3 -12 -4 116.301 125.816 4.517 18.984 o
-3 -12 -3 193.530 168.878 5.472 11.632 o
-3 -12 -2 34.629 52.416 2.972 59.458 o
-3 -12 -1 26.154 74.229 3.033 57.092 o
-3 -11 -5 12.687 21.610 3.875 147.296 o
-3 -11 -4 77.341 65.502 3.474 32.109 o
-3 -11 -3 237.448 223.370 5.227 8.968 o
-3 -11 -2 128.664 159.297 4.116 16.146 o
-3 -11 -1 295.602 305.687 4.408 6.682 o
-3 -10 -5 15.947 7.258 3.181 179.994 o
-3 -10 -4 96.322 78.351 3.439 25.799 o
-3 -10 -3 135.585 104.899 4.022 18.071 o
-3 -10 -2 62.398 75.331 3.551 35.449 o
-3 -10 -1 165.279 205.279 3.533 12.221 o
-3 -9 -5 34.915 40.513 4.169 64.298 o
-3 -9 -4 15.425 20.303 2.608 141.968 o
-3 -9 -3 146.015 144.360 3.778 15.365 o
-3 -9 -2 7.119 17.254 2.203 230.581 o
-3 -9 -1 495.360 523.785 5.604 3.454 o
-3 -8 -5 5.959 8.197 2.697 342.848 o
-3 -8 -4 85.275 101.224 3.920 25.634 o
-3 -8 -3 195.189 208.033 4.744 10.732 o
-3 -8 -2 102.359 129.195 3.462 20.622 o
-3 -8 -1 162.766 221.910 3.637 11.924 o
-3 -7 -5 97.808 94.324 7.738 23.016 o
-3 -7 -4 12.326 47.482 3.007 100.280 o
-3 -7 -3 113.316 163.010 3.491 17.430 o
-3 -7 -2 437.120 487.848 5.824 3.962 o
-3 -7 -1 1707.220 1592.320 11.229 0.607 o
-3 -6 -6 1.649 4.905 5.770 431.671 o
-3 -6 -5 56.455 51.176 7.086 41.011 o
-3 -6 -4 79.720 76.817 3.374 29.843 o
-3 -6 -3 53.704 90.503 3.442 35.897 o
-3 -6 -2 549.561 521.988 5.564 3.158 o
-3 -6 -1 25.262 59.170 2.343 66.583 o
-3 -5 -6 23.327 13.781 5.767 107.707 o
-3 -5 -5 64.185 64.303 7.944 34.479 o
-3 -5 -4 16.982 24.752 4.625 116.152 o
-3 -5 -3 541.775 469.965 6.991 3.333 o
-3 -5 -2 100.835 103.732 2.717 22.793 o
-3 -5 -1 501.255 445.154 5.320 3.665 o
-3 -4 -6 13.141 6.523 6.117 174.637 o
-3 -4 -5 16.357 5.801 5.002 165.933 o
-3 -4 -4 128.319 123.565 7.689 17.360 o
-3 -4 -3 15.927 109.086 6.499 48.117 o
-3 -4 -2 1026.200 931.655 7.894 1.345 o
-3 -4 -1 138.664 370.692 4.211 9.812 o
-3 -3 -6 1.267 -1.773 4.813 836.410 o
-3 -3 -5 10.192 3.070 4.384 262.847 o
-3 -3 -4 118.180 135.833 7.584 17.775 o
-3 -3 -3 52.533 58.059 5.017 42.897 o
-3 -3 -2 193.076 354.135 4.287 8.400 o
-3 -3 -1 1018.810 973.292 7.584 1.328 o
-3 -2 -6 126.933 106.461 10.229 17.819 o
-3 -2 -5 7.750 1.587 4.377 337.859 o
-3 -2 -4 72.811 52.781 5.503 34.945 o
-3 -2 -3 72.999 60.891 4.369 33.962 o
-3 -2 -2 42.959 56.839 2.352 50.836 o
-3 -2 -1 887.486 1025.610 8.073 1.476 o
-3 -1 -6 21.901 17.083 7.878 95.970 o
-3 -1 -5 79.368 76.097 7.627 28.538 o
-3 -1 -4 83.447 80.311 6.412 27.581 o
-3 -1 -3 288.020 284.385 7.060 6.968 o
-3 -1 -2 820.301 866.251 8.239 1.731 o
-3 -1 -1 1872.140 1578.830 10.601 0.551 o
-2 -33 -1 16.317 115.399 17.571 31.516 o
-2 -32 -1 1.050 19.130 19.721 57.812 o
-2 -31 -2 5.900 4.390 5.915 291.395 o
-2 -31 -1 91.117 79.299 16.504 21.258 o
-2 -30 -2 33.007 18.250 5.558 80.338 o
-2 -30 -1 35.837 38.898 10.328 52.871 o
-2 -29 -3 11.518 12.075 6.375 162.491 o
-2 -29 -2 21.304 24.266 5.471 99.654 o
-2 -29 -1 29.610 11.597 4.471 98.033 o
-2 -28 -3 0.764 7.670 6.597 353.543 o
-2 -28 -2 37.599 41.356 7.158 56.553 o
-2 -28 -1 36.215 23.067 5.469 71.639 o
-2 -27 -3 17.973 13.255 6.106 126.300 o
-2 -27 -2 3.785 6.852 7.115 264.442 o
-2 -27 -1 100.270 90.293 6.934 23.178 o
-2 -26 -3 28.936 29.698 7.689 71.661 o
-2 -26 -2 237.799 163.721 8.820 9.748 o
-2 -26 -1 32.119 32.579 4.997 71.649 o
-2 -25 -4 34.547 29.367 5.610 69.313 o
-2 -25 -3 0.452 -1.007 6.216 641.341 o
-2 -25 -2 25.897 61.473 6.830 58.644 o
-2 -25 -1 46.908 63.612 5.939 43.722 o
-2 -24 -4 45.681 23.736 6.447 58.416 o
-2 -24 -3 37.156 17.051 4.681 76.397 o
-2 -24 -2 76.136 54.607 6.262 33.120 o
-2 -24 -1 231.041 161.098 6.557 10.166 o
-2 -23 -4 26.810 15.913 5.275 96.918 o
-2 -23 -3 66.098 40.534 4.387 40.861 o
-2 -23 -2 67.384 61.407 4.220 35.938 o
-2 -23 -1 46.022 99.406 6.345 35.749 o
-2 -22 -4 6.792 8.996 5.869 234.943 o
-2 -22 -3 51.401 68.491 5.004 40.846 o
-2 -22 -2 172.150 152.132 4.935 13.242 o
-2 -22 -1 270.765 246.415 7.368 7.723 o
-2 -21 -4 40.372 31.174 5.398 61.688 o
-2 -21 -3 259.003 187.165 6.965 8.804 o
-2 -21 -2 116.649 137.326 5.014 18.248 o
-2 -21 -1 128.055 128.653 4.014 17.627 o
-2 -20 -5 11.069 6.478 4.997 212.567 o
-2 -20 -4 3.563 11.617 5.188 288.350 o
-2 -20 -3 119.108 151.818 5.696 17.185 o
-2 -20 -2 89.794 68.730 4.044 28.168 o
-2 -20 -1 11.704 17.643 2.174 178.283 o
-2 -19 -5 12.799 13.268 7.021 143.298 o
-2 -19 -4 29.660 19.614 4.893 87.282 o
-2 -19 -3 119.720 127.955 5.497 18.358 o
-2 -19 -2 90.216 104.231 4.077 24.375 o
-2 -19 -1 31.697 31.235 2.524 77.155 o
-2 -18 -5 38.909 29.118 4.935 65.198 o
-2 -18 -4 29.229 21.260 5.105 85.885 o
-2 -18 -3 138.439 154.198 6.726 15.300 o
-2 -18 -2 19.121 16.686 2.593 132.448 o
-2 -18 -1 19.166 38.539 2.572 94.979 o
-2 -17 -5 10.603 8.823 3.965 219.901 o
-2 -17 -4 55.423 54.953 6.473 41.119 o
-2 -17 -3 679.197 509.056 10.146 2.595 o
-2 -17 -2 9.170 14.262 2.447 220.898 o
-2 -17 -1 77.461 53.745 2.527 34.209 o
-2 -16 -5 46.497 44.358 5.115 50.827 o
-2 -16 -4 179.141 151.780 7.167 12.683 o
-2 -16 -3 263.333 323.856 7.177 7.062 o
-2 -16 -2 141.002 144.936 4.239 15.707 o
-2 -16 -1 62.833 57.352 2.340 39.294 o
-2 -15 -5 0.378 -2.258 3.310 1970.000 o
-2 -15 -4 30.323 22.730 3.954 85.061 o
-2 -15 -3 249.101 252.900 5.781 8.219 o
-2 -15 -2 279.933 239.480 4.907 7.659 o
-2 -15 -1 48.480 103.012 3.141 35.606 o
-2 -14 -5 40.441 50.009 5.203 53.204 o
-2 -14 -4 155.862 179.062 5.890 13.344 o
-2 -14 -3 137.733 140.846 5.074 16.074 o
-2 -14 -2 78.560 123.773 3.379 24.842 o
-2 -14 -1 569.097 519.017 6.110 3.065 o
-2 -13 -5 49.910 46.221 4.137 48.614 o
-2 -13 -4 137.501 132.369 4.812 16.486 o
-2 -13 -3 77.222 84.051 3.313 29.561 o
-2 -13 -2 85.575 152.753 3.730 21.279 o
-2 -13 -1 785.516 845.163 7.796 1.824 o
-2 -12 -5 32.022 24.039 3.510 81.434 o
-2 -12 -4 163.937 180.599 5.326 12.867 o
-2 -12 -3 29.189 43.938 3.285 70.471 o
-2 -12 -2 373.843 343.470 4.996 5.250 o
-2 -12 -1 64.222 73.462 2.323 35.459 o
-2 -11 -5 3.726 13.310 3.612 310.779 o
-2 -11 -4 6.946 14.172 2.649 252.429 o
-2 -11 -3 143.553 169.157 4.667 14.565 o
-2 -11 -2 182.458 223.294 4.070 10.972 o
-2 -11 -1 104.842 112.397 2.610 21.531 o
-2 -10 -5 1.921 7.635 2.840 553.665 o
-2 -10 -4 305.083 341.898 7.119 6.170 o
-2 -10 -3 371.051 282.612 5.186 5.671 o
-2 -10 -2 1318.940 1297.330 10.165 0.886 o
-2 -10 -1 93.251 111.233 2.540 23.444 o
-2 -9 -6 6.006 -4.766 4.686 417.533 o
-2 -9 -5 17.441 17.637 3.134 136.226 o
-2 -9 -4 226.911 203.722 4.992 9.623 o
-2 -9 -3 109.416 152.714 3.787 18.334 o
-2 -9 -2 629.688 604.120 6.076 2.619 o
-2 -9 -1 77.921 56.172 2.074 33.730 o
-2 -8 -6 6.054 4.609 4.009 357.709 o
-2 -8 -5 110.425 108.452 5.345 20.667 o
-2 -8 -4 26.584 66.119 3.224 60.452 o
-2 -8 -3 46.211 60.883 2.727 47.071 o
-2 -8 -2 50.300 78.149 2.264 40.295 o
-2 -8 -1 185.180 277.103 3.659 9.837 o
-2 -7 -6 11.168 6.938 4.708 213.341 o
-2 -7 -5 48.651 59.946 3.854 45.281 o
-2 -7 -4 69.669 76.578 3.303 32.819 o
-2 -7 -3 367.032 370.624 5.488 5.165 o
-2 -7 -2 376.118 357.479 4.548 5.145 o
-2 -7 -1 11.492 28.588 1.631 143.975 o
-2 -6 -6 31.891 24.361 5.895 76.193 o
-2 -6 -5 97.372 73.460 3.692 26.039 o
-2 -6 -4 46.136 51.729 2.959 50.080 o
-2 -6 -3 46.671 103.288 2.951 36.294 o
-2 -6 -2 429.737 531.163 5.497 3.859 o
-2 -6 -1 428.080 458.989 4.656 4.151 o
-2 -5 -6 13.233 19.939 5.717 135.683 o
-2 -5 -5 77.185 74.858 4.738 30.420 o
-2 -5 -4 34.226 39.638 2.604 67.370 o
-2 -5 -3 308.234 297.367 4.450 6.532 o
-2 -5 -2 145.688 165.167 3.041 14.654 o
-2 -5 -1 4923.340 5038.350 28.819 0.093 o
-2 -4 -6 35.815 35.374 7.353 60.769 o
-2 -4 -5 84.136 93.319 3.906 26.694 o
-2 -4 -4 56.701 48.483 2.557 44.566 o
-2 -4 -3 31.732 64.703 2.509 56.700 o
-2 -4 -2 446.691 389.407 4.067 4.289 o
-2 -4 -1 3314.410 2950.190 18.445 0.205 o
-2 -3 -6 63.718 60.343 8.487 34.937 o
-2 -3 -5 231.723 172.386 5.262 9.992 o
-2 -3 -4 12.168 12.418 1.772 200.999 o
-2 -3 -3 98.915 79.781 2.283 25.302 o
-2 -3 -2 60.279 165.128 2.334 24.531 o
-2 -3 -1 262.677 1334.190 10.062 2.610 o
-2 -2 -6 27.494 18.081 5.108 93.150 o
-2 -2 -5 7.300 27.465 3.408 166.615 o
-2 -2 -4 28.936 32.300 2.098 81.484 o
-2 -2 -3 349.043 336.837 5.385 5.600 o
-2 -2 -2 150.983 252.032 3.457 11.770 o
-2 -2 -1 4622.830 3985.620 22.388 0.116 o
-2 -1 -6 14.362 12.950 5.070 154.440 o
-2 -1 -5 15.429 17.259 2.438 151.443 o
-2 -1 -4 7.180 8.981 1.543 316.307 o
-2 -1 -3 74.428 320.200 6.697 13.955 o
-2 -1 -2 503.321 669.086 6.990 3.016 o
-2 -1 -1 5255.650 5630.830 28.948 0.081 o
-2 0 -6 25.836 26.855 9.606 71.687 o
-2 0 -5 4.709 0.486 2.786 629.662 o
-2 0 -4 12.699 23.755 3.000 145.851 o
-2 0 -3 1411.810 1295.210 21.121 0.817 o
-2 0 -2 2673.490 2381.710 25.463 0.295 o
-2 0 -1 2642.970 2399.510 19.505 0.299 o
-1 -33 -1 10.136 25.585 9.375 106.893 o
-1 -32 -2 68.207 44.188 5.899 38.179 o
-1 -32 -1 48.083 32.613 7.275 51.382 o
-1 -31 -2 4.882 10.132 8.083 197.901 o
-1 -31 -1 33.566 49.529 8.166 54.724 o
-1 -30 -3 7.619 1.627 5.922 283.789 o
-1 -30 -2 7.855 20.720 5.721 165.693 o
-1 -30 -1 38.827 27.485 4.496 66.962 o
-1 -29 -3 2.522 6.603 5.469 378.325 o
-1 -29 -2 6.642 7.482 4.801 278.446 o
-1 -29 -1 13.359 12.029 3.480 179.344 o
-1 -28 -3 9.822 10.607 6.004 187.442 o
-1 -28 -2 5.984 9.692 5.497 251.465 o
-1 -28 -1 16.235 26.250 3.401 121.308 o
-1 -27 -3 74.666 62.019 8.739 31.020 o
-1 -27 -2 81.275 71.134 8.027 28.488 o
-1 -27 -1 45.557 48.607 4.330 50.675 o
-1 -26 -4 15.005 -0.255 5.711 193.237 o
-1 -26 -3 20.941 24.762 6.057 97.513 o
-1 -26 -2 56.971 65.423 7.097 37.603 o
-1 -26 -1 47.062 52.961 3.812 48.492 o
-1 -25 -4 1.614 -3.472 4.329 892.026 o
-1 -25 -3 95.174 50.506 7.632 27.821 o
-1 -25 -2 67.066 59.367 6.754 35.123 o
-1 -25 -1 108.387 94.804 4.405 22.085 o
-1 -24 -4 5.039 6.025 4.320 355.689 o
-1 -24 -3 21.221 22.277 6.249 99.188 o
-1 -24 -2 51.312 44.486 5.831 46.835 o
-1 -24 -1 253.045 259.278 6.452 8.020 o
-1 -23 -4 18.795 12.775 5.823 125.805 o
-1 -23 -3 84.078 63.548 7.121 29.158 o
-1 -23 -2 149.349 159.723 8.410 14.115 o
-1 -23 -1 218.898 197.143 5.703 9.990 o
-1 -22 -4 27.180 27.862 4.085 85.932 o
-1 -22 -3 35.550 40.386 3.657 64.256 o
-1 -22 -2 108.912 98.881 6.848 21.230 o
-1 -22 -1 70.534 69.264 3.917 33.544 o
-1 -21 -4 76.085 53.828 4.963 33.876 o
-1 -21 -3 40.292 45.761 4.140 56.227 o
-1 -21 -2 17.949 26.615 5.109 107.535 o
-1 -21 -1 110.590 134.578 4.649 19.121 o
-1 -20 -5 56.384 47.619 5.541 43.243 o
-1 -20 -4 13.723 27.023 4.273 126.292 o
-1 -20 -3 105.303 100.663 4.150 22.148 o
-1 -20 -2 48.487 35.228 3.245 54.456 o
-1 -20 -1 27.123 28.446 3.358 86.957 o
-1 -19 -5 4.850 5.809 3.490 401.414 o
-1 -19 -4 44.547 42.159 4.770 53.518 o
-1 -19 -3 187.564 179.468 4.751 11.701 o
-1 -19 -2 96.853 106.900 4.158 22.987 o
-1 -19 -1 141.115 101.951 4.254 17.633 o
-1 -18 -5 19.927 35.226 4.564 92.474 o
-1 -18 -4 40.712 38.705 4.436 58.802 o
-1 -18 -3 196.779 247.104 7.122 9.822 o
-1 -18 -2 89.790 104.297 3.770 24.501 o
-1 -18 -1 27.100 85.742 4.164 50.729 o
-1 -17 -5 51.783 36.658 5.274 49.645 o
-1 -17 -4 91.145 79.175 6.452 26.024 o
-1 -17 -3 134.418 101.327 7.379 17.915 o
-1 -17 -2 214.987 222.191 4.357 9.735 o
-1 -17 -1 123.701 94.361 3.840 20.069 o
-1 -16 -5 16.685 11.860 3.813 153.012 o
-1 -16 -4 14.896 13.759 4.348 154.490 o
-1 -16 -3 11.273 24.891 3.505 148.190 o
-1 -16 -2 162.474 169.277 3.963 13.366 o
-1 -16 -1 101.386 101.470 3.887 22.736 o
-1 -15 -5 8.329 12.989 3.815 224.567 o
-1 -15 -4 3.311 6.003 3.578 468.549 o
-1 -15 -3 88.623 98.641 6.038 24.738 o
-1 -15 -2 62.771 74.894 3.077 35.539 o
-1 -15 -1 142.026 140.974 3.465 15.841 o
-1 -14 -5 21.962 14.809 3.683 120.195 o
-1 -14 -4 157.607 120.327 6.177 15.190 o
-1 -14 -3 54.966 59.097 3.883 42.044 o
-1 -14 -2 563.745 487.321 6.931 3.168 o
-1 -14 -1 238.692 255.330 3.566 8.517 o
-1 -13 -5 2.857 2.108 5.017 509.241 o
-1 -13 -4 8.031 38.707 4.455 124.715 o
-1 -13 -3 45.088 51.021 3.229 50.936 o
-1 -13 -2 392.013 612.270 6.867 3.830 o
-1 -13 -1 51.004 216.794 2.933 21.739 o
-1 -12 -5 6.994 4.702 3.654 338.414 o
-1 -12 -4 55.991 53.488 4.561 42.579 o
-1 -12 -3 9.841 19.944 2.491 182.706 o
-1 -12 -2 796.254 731.450 7.332 1.928 o
-1 -12 -1 781.758 903.906 7.480 1.771 o
-1 -11 -5 9.854 5.404 3.606 263.677 o
-1 -11 -4 83.968 107.831 4.938 25.028 o
-1 -11 -3 10.939 13.925 2.525 201.262 o
-1 -11 -2 179.337 148.368 3.070 13.027 o
-1 -11 -1 1707.040 1366.810 10.347 0.654 o
-1 -10 -6 14.640 11.399 7.305 135.623 o
-1 -10 -5 2.585 6.221 3.040 543.822 o
-1 -10 -4 156.219 123.953 5.168 15.256 o
-1 -10 -3 96.904 116.055 3.639 22.329 o
-1 -10 -2 187.502 212.475 3.387 11.010 o
-1 -10 -1 2.390 165.634 2.494 42.277 o
-1 -9 -6 14.985 8.483 4.683 169.407 o
-1 -9 -5 133.668 100.970 5.636 18.289 o
-1 -9 -4 122.873 126.096 5.772 18.083 o
-1 -9 -3 54.238 71.038 2.671 39.996 o
-1 -9 -2 1055.970 1082.730 8.827 1.216 o
-1 -9 -1 453.632 410.370 3.987 4.145 o
-1 -8 -6 8.598 -3.021 3.415 371.121 o
-1 -8 -5 69.158 58.128 3.851 36.031 o
-1 -8 -4 64.758 106.249 4.283 29.678 o
-1 -8 -3 91.472 106.242 2.911 24.146 o
-1 -8 -2 156.425 160.362 2.823 14.088 o
-1 -8 -1 853.508 1033.670 7.523 1.524 o
-1 -7 -6 67.158 51.672 6.395 36.763 o
-1 -7 -5 12.086 42.259 4.321 104.662 o
-1 -7 -4 150.646 127.210 4.490 15.624 o
-1 -7 -3 52.538 55.707 2.326 44.966 o
-1 -7 -2 171.585 284.205 3.666 10.202 o
-1 -7 -1 1062.120 1121.200 7.664 1.188 o
-1 -6 -6 27.364 24.146 4.310 88.898 o
-1 -6 -5 55.395 72.552 5.122 38.066 o
-1 -6 -4 26.554 18.492 2.499 102.095 o
-1 -6 -3 78.082 186.131 3.561 20.066 o
-1 -6 -2 507.146 421.042 4.563 3.709 o
-1 -6 -1 569.919 686.252 5.285 2.694 o
-1 -5 -6 49.100 61.013 6.818 42.471 o
-1 -5 -5 25.507 23.862 3.910 94.525 o
-1 -5 -4 169.245 136.819 4.252 13.945 o
-1 -5 -3 305.526 327.415 4.586 6.322 o
-1 -5 -2 127.010 202.400 2.882 14.666 o
-1 -5 -1 2124.050 1829.810 11.605 0.443 o
-1 -4 -6 8.236 14.458 5.450 192.714 o
-1 -4 -5 29.292 35.789 4.091 75.119 o
-1 -4 -4 66.832 105.789 4.001 29.275 o
-1 -4 -3 304.624 269.603 4.774 6.841 o
-1 -4 -2 388.027 389.979 3.985 4.840 o
-1 -4 -1 3673.570 3441.750 19.199 0.166 o
-1 -3 -6 32.603 20.270 4.887 80.957 o
-1 -3 -5 64.023 72.472 3.973 35.229 o
-1 -3 -4 96.052 103.544 3.795 23.458 o
-1 -3 -3 70.563 100.635 2.902 29.222 o
-1 -3 -2 374.099 364.749 3.739 5.133 o
-1 -3 -1 1873.700 2238.290 13.414 0.454 o
-1 -2 -6 38.160 49.534 6.028 54.255 o
-1 -2 -5 44.776 57.963 4.147 48.117 o
-1 -2 -4 43.887 49.756 2.858 52.553 o
-1 -2 -3 62.630 78.668 2.607 35.026 o
-1 -2 -2 180.471 206.424 2.733 11.477 o
-1 -2 -1 5681.570 5126.070 27.537 0.078 o
-1 -1 -6 67.678 60.003 5.294 35.603 o
-1 -1 -5 75.147 66.730 3.669 32.543 o
-1 -1 -4 14.901 17.139 2.088 156.595 o
-1 -1 -3 248.203 187.740 3.557 9.229 o
-1 -1 -2 485.885 637.132 5.490 3.190 o
-1 -1 -1 839.623 1262.870 7.449 1.374 o
0 -33 -1 139.181 127.481 32.075 10.213 o
0 -32 -2 4.419 16.701 20.996 50.493 o
0 -31 -1 213.672 166.285 34.538 7.354 o
0 -30 -2 6.075 15.319 6.524 192.018 o
0 -29 -3 10.696 5.201 6.778 191.652 o
0 -29 -1 46.282 50.397 8.027 45.669 o
0 -28 -2 30.389 23.589 8.083 72.748 o
0 -27 -3 60.975 54.082 9.360 36.363 o
0 -27 -1 409.997 327.147 9.211 4.879 o
0 -26 -4 10.222 0.982 7.093 212.976 o
0 -26 -2 99.973 85.635 8.668 23.069 o
0 -25 -3 7.242 10.242 9.111 157.421 o
0 -25 -1 85.744 59.334 4.834 30.171 o
0 -24 -4 1.722 -7.369 5.558 623.887 o
0 -24 -2 313.842 269.101 16.468 6.288 o
0 -23 -3 30.480 27.670 4.565 78.908 o
0 -23 -1 399.760 353.422 9.349 4.846 o
0 -22 -4 132.970 102.339 9.866 17.508 o
0 -22 -2 94.612 88.663 12.154 22.282 o
0 -21 -5 50.417 43.095 9.752 43.144 o
0 -21 -3 270.670 227.649 9.157 7.877 o
0 -21 -1 15.152 7.023 6.366 155.138 o
0 -20 -4 65.746 66.000 8.516 33.268 o
0 -20 -2 115.832 116.616 7.962 18.985 o
0 -19 -5 35.133 16.835 7.547 72.415 o
0 -19 -3 20.938 18.417 4.806 112.532 o
0 -19 -1 309.479 303.735 10.422 6.321 o
0 -18 -4 51.986 45.476 7.163 44.783 o
0 -18 -2 37.376 60.042 3.187 53.431 o
0 -17 -5 65.638 65.274 8.376 33.520 o
0 -17 -3 221.425 229.328 15.339 8.738 o
0 -17 -1 151.106 159.614 7.211 14.141 o
0 -16 -4 50.239 47.650 7.021 45.316 o
0 -16 -2 1239.680 1028.760 23.732 1.037 o
0 -15 -5 3.073 3.065 5.145 455.697 o
0 -15 -3 22.567 21.914 4.763 102.165 o
0 -15 -1 748.818 653.910 11.538 2.134 o
0 -14 -4 135.893 124.519 7.950 16.569 o
0 -14 -2 566.532 465.513 7.753 3.206 o
0 -13 -5 47.950 37.487 6.456 50.780 o
0 -13 -3 21.690 37.641 4.387 86.446 o
0 -13 -1 763.199 815.615 17.154 1.875 o
0 -12 -4 143.978 126.508 9.253 15.590 o
0 -12 -2 2204.230 2111.140 20.792 0.393 o
0 -11 -5 1.336 2.074 4.216 778.670 o
0 -11 -3 126.426 110.365 4.934 18.661 o
0 -11 -1 785.813 764.658 8.321 1.912 o
0 -10 -6 77.488 61.700 8.539 30.401 o
0 -10 -4 118.928 86.620 8.032 20.420 o
0 -10 -2 1332.600 1249.880 13.931 0.891 o
0 -9 -5 155.749 171.542 11.453 12.948 o
0 -9 -3 16.377 13.319 3.942 149.565 o
0 -9 -1 4164.980 3980.330 35.731 0.131 o
0 -8 -6 22.531 13.873 5.866 109.593 o
0 -8 -4 198.674 167.566 9.718 11.118 o
0 -8 -2 263.516 262.633 5.804 7.749 o
0 -7 -5 97.008 83.580 8.389 23.838 o
0 -7 -3 123.546 115.444 4.854 18.709 o
0 -7 -1 9675.700 8572.070 87.308 0.029 o
0 -6 -6 2.052 -8.797 8.594 303.806 o
0 -6 -4 111.397 105.478 8.283 20.113 o
0 -6 -2 14.858 12.203 1.807 176.342 o
0 -5 -5 424.507 408.017 15.332 4.249 o
0 -5 -3 494.968 469.112 8.030 3.610 o
0 -5 -1 11618.500 10532.600 80.548 0.020 o
0 -4 -6 46.367 29.780 8.039 52.584 o
0 -4 -4 315.867 323.764 9.549 6.087 o
0 -4 -2 1912.770 1880.430 16.986 0.490 o
0 -3 -5 26.642 20.528 4.577 93.938 o
0 -3 -3 179.491 145.286 4.391 13.045 o
0 -3 -1 374.042 439.218 5.127 4.723 o
0 -2 -6 44.086 33.773 5.636 56.460 o
0 -2 -4 77.319 98.674 6.294 26.940 o
0 -2 -2 4229.830 4521.810 37.934 0.119 o
0 -1 -5 13.182 5.670 3.074 218.312 o
0 -1 -3 158.796 166.985 5.286 13.579 o
0 -1 -1 7019.070 5887.740 60.366 0.054 o
0 0 -6 186.992 221.853 16.767 9.769 o
0 0 -4 17.558 8.214 6.168 139.719 o
0 0 -2 261.814 245.845 6.390 7.972 o
0 0 2 261.848 252.449 6.969 7.874 o
0 0 4 17.530 2.128 3.855 182.806 o
0 0 6 187.085 236.246 12.940 9.928 o
0 1 1 7018.070 5731.410 48.714 0.055 o
0 1 3 158.670 164.358 4.880 13.698 o
0 1 5 13.178 9.099 3.422 195.266 o
0 2 2 4228.370 4522.150 40.705 0.119 o
0 2 4 77.356 90.296 5.034 28.297 o
0 2 6 44.090 50.735 5.652 49.722 o
0 3 1 374.519 434.588 5.156 4.741 o
0 3 3 179.448 134.410 4.934 13.336 o
0 3 5 26.664 28.359 4.516 85.453 o
0 4 0 2959.120 2195.370 44.206 0.268 o
0 4 2 1912.590 1907.780 19.798 0.486 o
0 4 4 316.098 315.768 8.956 6.161 o
0 4 6 46.390 58.571 23.081 24.658 o
0 5 1 11617.300 10539.200 95.209 0.020 o
0 5 3 494.886 464.915 9.201 3.614 o
0 5 5 424.711 435.581 11.476 4.202 o
0 6 0 1760.100 1642.210 26.651 0.571 o
0 6 2 14.886 11.458 2.527 175.594 o
0 6 4 111.338 101.071 7.144 20.680 o
0 6 6 2.051 10.290 4.742 366.514 o
0 7 1 9674.200 8587.350 79.278 0.029 o
0 7 3 123.414 109.790 5.810 18.907 o
0 7 5 96.986 104.151 8.747 22.062 o
0 8 0 396.405 385.230 5.491 4.766 o
0 8 2 263.681 267.904 5.707 7.687 o
0 8 4 198.489 155.760 7.979 11.538 o
0 8 6 22.512 23.112 8.563 84.569 o
0 9 1 4163.730 4033.590 35.942 0.130 o
0 9 3 16.370 6.945 3.448 175.650 o
0 9 5 155.849 167.842 9.617 13.298 o
0 10 0 135.990 110.412 2.958 17.833 o
0 10 2 1331.970 1258.790 15.558 0.886 o
0 10 4 119.039 120.989 8.803 18.212 o
0 10 6 77.445 68.766 8.653 29.411 o
0 11 1 786.047 779.268 14.547 1.876 o
0 11 3 126.588 100.547 7.200 18.831 o
0 11 5 1.337 2.046 4.422 742.212 o
0 12 0 187.294 178.991 3.487 11.779 o
0 12 2 2203.310 2150.220 50.148 0.378 o
0 12 4 144.017 107.203 7.764 16.647 o
0 13 1 763.315 802.457 15.990 1.895 o
0 13 3 21.790 34.633 5.571 86.036 o
0 13 5 47.962 48.446 7.327 46.091 o
0 14 0 27.470 31.854 1.874 84.933 o
0 14 2 566.492 481.300 10.475 3.147 o
0 14 4 135.848 137.610 7.993 16.002 o
0 15 1 748.399 674.222 14.219 2.096 o
0 15 3 22.521 15.298 4.167 115.218 o
0 15 5 3.091 4.654 4.643 449.431 o
0 16 0 601.934 536.584 10.489 2.849 o
0 16 2 1239.480 1064.140 21.250 1.026 o
0 16 4 50.252 42.520 6.057 47.913 o
0 17 1 151.135 158.139 10.018 13.835 o
0 17 3 221.126 225.487 9.210 9.257 o
0 17 5 65.654 80.897 8.212 31.220 o
0 18 0 4.195 2.160 4.757 448.968 o
0 18 2 37.513 63.220 7.709 47.525 o
0 18 4 51.913 51.233 6.556 43.821 o
0 19 1 309.264 299.412 19.446 5.977 o
0 19 3 20.953 12.570 5.402 120.097 o
0 19 5 35.109 40.190 6.352 60.907 o
0 20 0 1.645 -0.376 9.010 289.191 o
0 20 2 115.873 115.125 8.327 18.986 o
0 20 4 65.860 70.082 7.140 33.460 o
0 21 1 15.107 9.846 4.109 168.648 o
0 21 3 270.716 224.181 11.698 7.795 o
0 21 5 50.433 40.922 7.297 46.919 o
0 22 0 204.671 197.785 20.342 9.147 o
0 22 2 94.702 100.314 8.155 22.904 o
0 22 4 133.073 112.213 11.694 16.611 o
0 23 1 400.044 354.740 11.435 4.799 o
0 23 3 30.459 38.611 7.276 65.039 o
0 24 0 31.271 33.242 8.699 63.673 o
0 24 2 313.755 273.907 11.845 6.448 o
0 24 4 1.718 8.504 10.060 187.240 o
0 25 1 85.739 61.860 6.158 29.358 o
0 25 3 7.207 13.849 7.143 177.660 o
0 26 0 1664.120 1743.200 44.308 0.572 o
0 26 2 99.901 89.349 8.323 22.895 o
0 26 4 10.215 17.247 8.495 130.328 o
0 27 1 410.051 341.589 19.203 4.571 o
0 27 3 61.032 71.689 11.871 31.189 o
0 28 0 4.260 19.033 8.802 153.343 o
0 28 2 30.403 18.482 7.913 77.232 o
0 29 1 46.169 63.317 22.406 24.984 o
0 29 3 10.706 22.669 7.805 123.290 o
0 30 0 19.942 46.359 10.660 63.271 o
0 30 2 6.089 24.621 27.813 29.663 o
0 31 1 213.752 162.486 18.020 9.713 o
0 32 0 22.096 34.380 31.929 20.604 o
0 33 1 139.176 175.551 21.196 11.875 o
1 1 1 839.724 1260.990 8.557 1.374 o
1 1 2 486.235 641.442 5.854 3.176 o
1 1 3 248.376 185.143 3.651 9.263 o
1 1 4 14.919 17.359 2.373 154.611 o
1 1 5 75.124 74.968 3.930 31.234 o
1 1 6 67.707 81.933 6.066 31.599 o
1 2 1 5681.580 5128.080 29.576 0.077 o
1 2 2 180.712 206.105 3.459 11.451 o
1 2 3 62.655 77.344 2.710 35.231 o
1 2 4 43.831 58.331 3.434 49.105 o
1 2 5 44.772 55.578 3.993 49.031 o
1 2 6 38.179 64.706 5.192 49.431 o
1 3 0 1731.430 1572.600 32.076 0.590 o
1 3 1 1875.020 2235.180 14.014 0.454 o
1 3 2 374.217 363.512 4.723 5.131 o
1 3 3 70.580 98.467 3.316 29.414 o
1 3 4 96.101 101.933 4.237 23.513 o
1 3 5 64.098 86.051 4.597 32.675 o
1 3 6 32.619 41.915 4.931 65.074 o
1 4 0 8762.120 8958.730 96.796 0.032 o
1 4 1 3673.040 3454.390 20.662 0.166 o
1 4 2 387.676 391.238 5.030 4.829 o
1 4 3 304.568 267.314 4.960 6.861 o
1 4 4 66.672 103.182 4.369 29.554 o
1 4 5 29.294 43.150 3.776 70.228 o
1 4 6 8.241 28.603 4.359 149.642 o
1 5 0 1440.800 1594.150 10.545 0.725 o
1 5 1 2124.820 1844.440 12.704 0.441 o
1 5 2 126.981 201.095 3.391 14.690 o
1 5 3 305.542 321.603 6.814 6.332 o
1 5 4 169.304 131.861 4.625 14.080 o
1 5 5 25.506 25.557 3.928 92.456 o
1 5 6 49.094 71.470 7.355 39.478 o
1 6 0 235.882 252.374 2.947 8.647 o
1 6 1 569.879 682.951 5.711 2.700 o
1 6 2 507.194 422.024 5.038 3.703 o
1 6 3 77.996 182.428 5.341 20.074 o
1 6 4 26.599 21.533 3.010 96.833 o
1 6 5 55.384 82.601 5.468 35.885 o
1 6 6 27.352 38.015 5.173 74.309 o
1 7 0 2917.060 2760.360 18.811 0.247 o
1 7 1 1062.180 1111.340 9.048 1.193 o
1 7 2 171.579 279.408 4.693 10.259 o
1 7 3 52.533 64.010 3.660 42.144 o
1 7 4 150.633 132.141 4.654 15.416 o
1 7 5 12.057 48.168 5.063 94.243 o
1 7 6 67.156 74.820 7.046 32.348 o
1 8 0 25.859 34.138 1.519 86.208 o
1 8 1 853.833 1030.810 8.544 1.524 o
1 8 2 156.157 160.135 3.315 14.091 o
1 8 3 91.400 108.482 3.824 23.829 o
1 8 4 64.767 114.179 4.524 28.602 o
1 8 5 69.181 68.293 5.489 33.533 o
1 8 6 8.589 11.112 3.771 234.742 o
1 9 0 440.800 368.562 4.160 4.432 o
1 9 1 453.549 404.464 4.599 4.166 o
1 9 2 1055.810 1093.280 10.677 1.208 o
1 9 3 54.322 74.694 3.473 38.848 o
1 9 4 122.871 111.963 4.633 19.010 o
1 9 5 133.723 107.815 5.678 17.919 o
1 9 6 14.995 21.442 4.117 134.047 o
1 10 0 606.260 645.780 6.093 2.629 o
1 10 1 2.407 160.005 2.869 43.624 o
1 10 2 187.543 205.673 4.432 11.118 o
1 10 3 96.936 111.477 4.434 22.561 o
1 10 4 156.293 128.238 6.371 14.971 o
1 10 5 2.590 14.002 3.471 336.534 o
1 10 6 14.618 26.302 4.268 124.050 o
1 11 0 120.368 112.269 2.339 19.508 o
1 11 1 1706.640 1361.570 15.215 0.653 o
1 11 2 179.294 146.601 3.915 13.043 o
1 11 3 10.937 10.973 2.520 218.662 o
1 11 4 83.957 119.863 6.003 23.682 o
1 11 5 9.877 3.945 4.634 255.036 o
1 12 0 132.481 98.258 2.808 18.877 o
1 12 1 782.048 902.344 9.410 1.769 o
1 12 2 796.638 716.277 9.478 1.940 o
1 12 3 9.847 12.088 3.011 220.621 o
1 12 4 56.007 54.264 5.794 41.532 o
1 12 5 6.984 11.988 3.675 254.893 o
1 13 0 2.481 2.116 1.382 1001.550 o
1 13 1 50.944 214.191 3.667 21.854 o
1 13 2 391.922 637.851 10.880 3.705 o
1 13 3 45.097 51.454 4.191 50.094 o
1 13 4 8.031 50.888 4.770 102.278 o
1 13 5 2.869 9.398 5.623 315.785 o
1 14 0 72.766 94.113 2.507 29.564 o
1 14 1 238.578 257.965 4.936 8.453 o
1 14 2 564.055 482.013 7.728 3.176 o
1 14 3 54.996 62.552 5.480 40.243 o
1 14 4 157.608 119.637 5.904 15.245 o
1 14 5 21.958 22.565 3.738 106.540 o
1 15 0 360.429 396.832 4.971 5.095 o
1 15 1 141.771 136.605 4.249 15.987 o
1 15 2 62.738 76.372 3.807 35.048 o
1 15 3 88.630 88.470 6.252 25.656 o
1 15 4 3.310 -0.751 2.946 839.629 o
1 15 5 8.332 16.815 4.146 197.563 o
1 16 0 287.530 348.402 5.209 6.438 o
1 16 1 101.280 99.569 4.247 22.849 o
1 16 2 162.408 172.791 5.525 13.168 o
1 16 3 11.255 12.942 3.341 196.066 o
1 16 4 14.896 13.439 3.393 162.485 o
1 16 5 16.692 15.858 3.744 141.732 o
1 17 0 8.552 25.797 1.937 171.797 o
1 17 1 123.782 90.292 4.358 20.254 o
1 17 2 214.922 226.424 5.870 9.611 o
1 17 3 134.517 94.382 5.041 18.636 o
1 17 4 91.131 84.059 5.046 25.934 o
1 17 5 51.836 58.403 5.149 43.083 o
1 18 0 36.435 27.245 2.582 72.826 o
1 18 1 27.087 78.004 4.934 52.979 o
1 18 2 89.801 98.328 4.213 24.976 o
1 18 3 196.728 245.377 7.734 9.821 o
1 18 4 40.700 39.166 4.746 58.228 o
1 18 5 19.916 52.950 6.187 71.965 o
1 19 0 142.052 155.233 5.037 15.155 o
1 19 1 141.084 97.456 6.589 17.567 o
1 19 2 96.850 105.202 5.865 22.791 o
1 19 3 187.584 172.242 6.151 11.796 o
1 19 4 44.542 42.838 5.149 52.853 o
1 19 5 4.863 16.829 4.644 232.354 o
1 20 0 28.300 27.985 3.157 85.389 o
1 20 1 27.126 25.512 4.232 88.138 o
1 20 2 48.411 30.189 4.254 55.822 o
1 20 3 105.275 100.977 5.100 21.969 o
1 20 4 13.733 30.675 4.483 117.877 o
1 20 5 56.367 65.109 6.502 38.356 o
1 21 0 265.542 237.291 9.929 7.850 o
1 21 1 110.737 132.194 6.375 18.984 o
1 21 2 17.988 20.316 4.113 123.234 o
1 21 3 40.319 46.328 4.202 55.892 o
1 21 4 76.118 59.841 5.429 32.685 o
1 22 0 495.974 523.022 16.368 3.350 o
1 22 1 70.528 74.275 5.546 32.130 o
1 22 2 108.849 101.619 5.854 21.259 o
1 22 3 35.545 41.598 5.242 61.514 o
1 22 4 27.197 29.106 4.306 84.162 o
1 23 0 41.276 29.286 5.782 61.127 o
1 23 1 218.929 205.766 7.781 9.735 o
1 23 2 149.388 149.813 6.629 14.661 o
1 23 3 84.071 77.945 6.409 27.710 o
1 23 4 18.812 16.537 4.869 123.765 o
1 24 0 0.154 4.069 5.356 608.752 o
1 24 1 252.956 263.908 8.892 7.878 o
1 24 2 51.271 47.978 4.965 46.536 o
1 24 3 21.220 29.852 4.777 95.170 o
1 24 4 5.048 5.209 5.161 332.984 o
1 25 0 928.471 869.312 20.421 1.504 o
1 25 1 108.532 107.811 6.719 20.699 o
1 25 2 67.062 63.611 5.418 35.107 o
1 25 3 95.180 61.751 6.339 27.056 o
1 25 4 1.608 3.936 4.961 539.107 o
1 26 0 86.784 98.669 8.809 24.153 o
1 26 1 47.103 53.617 5.273 47.120 o
1 26 2 56.987 57.905 5.445 40.422 o
1 26 3 20.935 32.012 5.712 90.169 o
1 26 4 15.001 13.975 5.481 143.983 o
1 27 0 8.289 9.604 5.194 224.429 o
1 27 1 45.570 51.188 5.463 48.740 o
1 27 2 81.296 74.916 5.869 28.939 o
1 27 3 74.696 78.880 8.592 28.862 o
1 28 0 0.003 6.912 5.447 496.850 o
1 28 1 16.230 27.336 4.638 114.157 o
1 28 2 5.962 8.686 5.725 254.233 o
1 28 3 9.830 8.233 5.989 199.408 o
1 29 0 76.562 88.640 18.916 21.163 o
1 29 1 13.377 13.883 7.465 134.131 o
1 29 2 6.656 9.147 10.084 148.180 o
1 29 3 2.536 4.032 5.260 449.370 o
1 30 0 8.411 23.941 7.135 137.126 o
1 30 1 38.817 24.806 7.497 62.888 o
1 30 2 7.857 19.482 11.409 105.222 o
1 30 3 7.604 3.004 5.394 287.463 o
1 31 0 9.846 52.249 20.438 39.704 o
1 31 1 33.531 49.452 9.988 51.316 o
1 31 2 4.876 3.943 7.733 248.261 o
1 32 0 37.552 45.850 10.530 48.724 o
1 32 1 48.091 27.068 14.869 40.071 o
1 32 2 68.276 46.986 16.119 28.563 o
1 33 0 7.864 25.802 15.573 68.770 o
1 33 1 10.125 33.748 10.660 87.629 o
2 0 0 519.601 563.351 6.388 3.203 o
2 0 1 2643.820 2467.890 22.857 0.294 o
2 0 2 2672.940 2387.490 27.582 0.294 o
2 0 3 1411.720 1315.830 20.627 0.812 o
2 0 4 12.702 27.952 5.674 120.657 o
2 0 5 4.716 4.911 4.529 377.620 o
2 0 6 25.859 42.428 7.599 67.520 o
2 1 0 4051.870 3934.450 23.675 0.137 o
2 1 1 5255.030 5729.120 34.350 0.080 o
2 1 2 503.382 666.996 7.816 3.017 o
2 1 3 74.524 315.443 6.365 14.138 o
2 1 4 7.179 9.926 3.270 278.039 o
2 1 5 15.423 30.522 4.347 112.672 o
2 1 6 14.364 32.042 4.692 112.224 o
2 2 0 2356.600 2290.340 14.455 0.350 o
2 2 1 4621.480 4000.520 25.986 0.115 o
2 2 2 151.158 245.889 4.852 11.851 o
2 2 3 349.045 329.002 6.667 5.634 o
2 2 4 28.930 37.069 2.742 76.656 o
2 2 5 7.311 37.745 4.585 129.234 o
2 2 6 27.492 45.409 5.175 68.872 o
2 3 0 1243.570 1173.720 8.237 0.991 o
2 3 1 262.525 1336.420 12.537 2.592 o
2 3 2 60.265 159.458 3.184 24.957 o
2 3 3 98.918 79.237 2.751 25.299 o
2 3 4 12.174 10.137 2.142 211.597 o
2 3 5 231.614 194.172 7.311 9.527 o
2 3 6 63.711 83.367 6.485 32.389 o
2 4 0 5.008 11.493 1.377 344.727 o
2 4 1 3314.840 2970.870 18.310 0.204 o
2 4 2 446.583 391.492 4.846 4.276 o
2 4 3 31.781 65.160 2.859 56.227 o
2 4 4 56.668 56.710 3.395 42.020 o
2 4 5 84.136 109.114 4.339 25.003 o
2 4 6 35.818 46.325 5.202 58.900 o
2 5 0 1.711 2.536 1.340 1180.190 o
2 5 1 4924.400 5032.770 29.688 0.093 o
2 5 2 145.590 166.499 3.329 14.599 o
2 5 3 308.291 291.576 5.223 6.569 o
2 5 4 34.242 38.996 3.121 67.255 o
2 5 5 77.133 85.823 4.288 29.118 o
2 5 6 13.240 39.230 4.912 103.521 o
2 6 0 1260.320 1178.890 8.824 0.975 o
2 6 1 427.917 461.787 4.822 4.140 o
2 6 2 429.571 532.140 6.753 3.848 o
2 6 3 46.731 94.978 3.449 37.769 o
2 6 4 46.168 55.036 3.886 48.346 o
2 6 5 97.368 93.168 6.517 23.537 o
2 6 6 31.893 37.267 4.703 69.264 o
2 7 0 239.862 236.976 3.124 8.749 o
2 7 1 11.455 27.012 1.636 148.719 o
2 7 2 376.032 361.646 5.990 5.107 o
2 7 3 366.853 367.256 6.367 5.176 o
2 7 4 69.625 78.529 6.232 31.460 o
2 7 5 48.683 68.936 5.796 41.523 o
2 7 6 11.166 19.259 4.292 161.498 o
2 8 0 4.774 4.673 1.303 518.027 o
2 8 1 185.223 285.274 3.821 9.689 o
2 8 2 50.413 74.774 3.085 40.774 o
2 8 3 46.146 61.514 3.852 46.314 o
2 8 4 26.584 70.867 4.149 57.265 o
2 8 5 110.410 115.617 5.155 20.230 o
2 8 6 6.034 14.276 4.633 234.093 o
2 9 0 2602.140 2723.250 17.409 0.284 o
2 9 1 77.948 55.387 2.154 33.839 o
2 9 2 629.987 610.338 7.086 2.603 o
2 9 3 109.402 150.750 4.114 18.409 o
2 9 4 226.792 205.499 5.677 9.572 o
2 9 5 17.438 20.573 3.380 128.275 o
2 9 6 5.996 13.040 4.279 251.272 o
2 10 0 324.215 320.094 3.909 6.092 o
2 10 1 93.267 112.025 2.829 23.343 o
2 10 2 1319.150 1312.700 11.982 0.880 o
2 10 3 371.082 273.029 5.484 5.733 o
2 10 4 305.131 346.224 7.262 6.133 o
2 10 5 1.918 11.617 3.111 418.307 o
2 11 0 228.092 235.929 3.656 9.103 o
2 11 1 104.921 110.558 3.064 21.608 o
2 11 2 182.512 219.458 4.437 11.037 o
2 11 3 143.396 164.965 5.606 14.648 o
2 11 4 6.957 15.363 2.947 238.942 o
2 11 5 3.716 15.076 3.737 287.115 o
2 12 0 12.375 23.000 1.654 155.425 o
2 12 1 64.211 67.010 2.614 36.620 o
2 12 2 374.088 345.246 6.705 5.216 o
2 12 3 29.192 42.815 3.471 71.013 o
2 12 4 163.837 185.473 6.255 12.672 o
2 12 5 32.033 32.652 4.813 72.067 o
2 13 0 84.618 120.993 2.667 24.082 o
2 13 1 785.725 850.217 8.913 1.816 o
2 13 2 85.527 150.069 4.337 21.393 o
2 13 3 77.215 80.407 4.699 29.677 o
2 13 4 137.635 130.751 5.970 16.420 o
2 13 5 49.965 63.856 4.960 42.762 o
2 14 0 173.184 195.929 3.347 12.063 o
2 14 1 569.018 519.666 6.791 3.061 o
2 14 2 78.564 115.206 4.113 25.540 o
2 14 3 137.705 138.421 5.168 16.170 o
2 14 4 155.846 172.969 8.242 13.307 o
2 14 5 40.423 61.989 5.169 48.846 o
2 15 0 6.180 12.207 1.979 295.733 o
2 15 1 48.431 97.566 3.315 36.608 o
2 15 2 279.779 235.714 5.992 7.679 o
2 15 3 249.126 261.236 8.155 8.033 o
2 15 4 30.397 29.113 4.471 78.020 o
2 15 5 0.372 12.319 3.714 448.645 o
2 16 0 50.651 62.595 2.987 43.828 o
2 16 1 62.795 54.920 2.915 39.686 o
2 16 2 141.175 136.283 5.120 15.972 o
2 16 3 263.314 322.506 9.063 7.019 o
2 16 4 179.103 153.487 6.625 12.683 o
2 16 5 46.450 56.713 5.725 46.163 o
2 17 0 0.506 4.307 1.840 1215.380 o
2 17 1 77.389 59.285 3.045 33.184 o
2 17 2 9.147 11.663 3.494 226.928 o
2 17 3 679.281 508.823 10.261 2.594 o
2 17 4 55.363 77.831 5.628 36.722 o
2 17 5 10.596 22.736 5.277 145.838 o
2 18 0 45.454 74.009 3.351 43.385 o
2 18 1 19.138 38.192 2.479 95.639 o
2 18 2 19.096 13.231 2.996 139.640 o
2 18 3 138.401 138.803 5.886 16.018 o
2 18 4 29.262 25.384 4.856 82.468 o
2 18 5 38.935 47.881 5.547 54.916 o
2 19 0 69.041 90.152 3.420 30.936 o
2 19 1 31.715 33.363 4.402 72.752 o
2 19 2 90.207 104.788 4.878 24.169 o
2 19 3 119.675 134.790 5.978 17.935 o
2 19 4 29.650 24.056 4.426 84.027 o
2 19 5 12.810 25.566 5.141 128.534 o
2 20 0 0.456 4.339 2.076 1179.020 o
2 20 1 11.722 14.419 2.895 188.020 o
2 20 2 89.785 76.754 4.144 27.220 o
2 20 3 119.163 162.625 6.194 16.617 o
2 20 4 3.551 16.257 5.076 247.783 o
2 20 5 11.088 11.127 4.594 192.894 o
2 21 0 437.562 417.789 6.479 4.229 o
2 21 1 128.118 125.117 6.754 17.457 o
2 21 2 116.696 139.352 6.527 17.924 o
2 21 3 259.058 194.536 6.591 8.711 o
2 21 4 40.386 33.596 4.864 61.167 o
2 22 0 44.601 52.551 2.980 50.881 o
2 22 1 270.840 245.889 8.673 7.681 o
2 22 2 172.194 146.594 7.547 13.192 o
2 22 3 51.483 78.350 5.105 38.506 o
2 22 4 6.777 11.704 4.189 251.155 o
2 23 0 61.293 54.718 4.216 39.873 o
2 23 1 45.909 113.675 6.992 32.949 o
2 23 2 67.433 62.380 6.448 34.640 o
2 23 3 66.108 55.974 5.719 36.742 o
2 23 4 26.807 29.061 4.954 83.387 o
2 24 0 253.321 237.320 6.475 8.290 o
2 24 1 230.978 152.501 7.631 10.270 o
2 24 2 76.131 67.028 6.708 31.017 o
2 24 3 37.211 33.595 5.389 63.843 o
2 24 4 45.725 39.383 7.092 50.882 o
2 25 0 35.018 52.212 4.779 57.400 o
2 25 1 46.903 70.525 6.145 41.746 o
2 25 2 25.913 80.447 7.375 49.977 o
2 25 3 0.455 10.707 4.298 451.883 o
2 25 4 34.529 55.609 6.985 53.394 o
2 26 0 19.203 25.853 3.978 109.255 o
2 26 1 32.133 27.883 4.837 75.453 o
2 26 2 237.786 204.218 9.263 9.068 o
2 26 3 28.955 39.031 5.379 70.811 o
2 27 0 6.240 15.675 5.902 199.568 o
2 27 1 100.291 105.681 6.825 21.993 o
2 27 2 3.788 25.596 5.242 185.029 o
2 27 3 17.963 16.771 6.430 117.097 o
2 28 0 24.549 26.409 6.885 84.293 o
2 28 1 36.189 38.338 9.562 54.447 o
2 28 2 37.638 60.333 7.162 49.104 o
2 28 3 0.763 26.670 10.507 127.639 o
2 29 0 22.775 20.850 7.538 91.134 o
2 29 1 29.599 33.694 5.926 72.501 o
2 29 2 21.339 35.986 17.739 44.919 o
2 29 3 11.525 18.672 6.753 138.438 o
2 30 0 3.014 11.674 7.368 229.843 o
2 30 1 35.882 42.729 7.965 56.024 o
2 30 2 32.997 34.513 6.267 66.660 o
2 31 0 28.517 60.319 18.631 34.688 o
2 31 1 91.163 84.607 8.789 24.641 o
2 31 2 5.875 9.370 6.551 228.369 o
2 32 0 0.720 17.429 14.692 94.963 o
2 32 1 1.051 3.358 8.723 281.490 o
2 33 0 75.960 155.972 16.334 18.541 o
2 33 1 16.341 93.026 16.712 36.400 o
3 1 0 173.686 217.734 3.071 11.520 o
3 1 1 1872.420 1601.230 13.370 0.546 o
3 1 2 820.568 869.269 9.926 1.724 o
3 1 3 288.027 277.852 6.706 7.041 o
3 1 4 83.431 83.696 5.599 27.475 o
3 1 5 79.366 97.865 6.654 26.462 o
3 1 6 21.880 46.118 6.225 74.004 o
3 2 0 1125.340 1289.930 9.451 1.042 o
3 2 1 887.399 1030.850 9.183 1.470 o
3 2 2 42.947 57.951 3.443 49.847 o
3 2 3 73.039 63.051 4.024 33.709 o
3 2 4 72.800 63.754 5.486 33.094 o
3 2 5 7.755 11.223 3.812 246.020 o
3 2 6 126.958 135.136 7.096 17.035 o
3 3 0 70.794 76.362 2.184 32.743 o
3 3 1 1018.410 989.101 8.009 1.318 o
3 3 2 193.075 356.945 5.703 8.326 o
3 3 3 52.562 61.698 4.343 42.358 o
3 3 4 118.190 138.124 6.205 17.883 o
3 3 5 10.206 14.974 3.886 190.896 o
3 3 6 1.269 16.590 4.233 314.137 o
3 4 0 0.283 13.489 1.616 514.835 o
3 4 1 138.691 369.993 4.017 9.829 o
3 4 2 1026.390 940.341 9.081 1.338 o
3 4 3 15.887 99.957 5.762 52.240 o
3 4 4 128.395 118.573 5.925 17.879 o
3 4 5 16.375 21.286 4.068 128.274 o
3 4 6 13.152 17.246 4.032 156.886 o
3 5 0 24.236 2.192 1.154 147.625 o
3 5 1 501.497 444.282 4.592 3.670 o
3 5 2 100.765 101.433 2.497 23.013 o
3 5 3 541.774 434.296 12.207 3.393 o
3 5 4 16.986 26.352 4.032 115.798 o
3 5 5 64.163 81.279 6.337 32.648 o
3 5 6 23.336 31.819 4.880 87.783 o
3 6 0 728.292 733.228 6.286 2.098 o
3 6 1 25.286 55.480 2.007 69.170 o
3 6 2 549.670 524.485 5.772 3.151 o
3 6 3 53.761 85.910 3.454 36.757 o
3 6 4 79.699 82.244 5.460 28.570 o
3 6 5 56.403 64.442 6.774 38.285 o
3 6 6 1.656 9.130 3.891 455.138 o
3 7 0 87.436 105.201 2.497 25.040 o
3 7 1 1706.660 1602.660 11.616 0.605 o
3 7 2 437.315 486.409 5.571 3.967 o
3 7 3 113.309 161.139 3.572 17.516 o
3 7 4 12.312 54.298 5.039 86.884 o
3 7 5 97.806 97.582 7.130 22.930 o
3 8 0 873.841 882.589 7.427 1.617 o
3 8 1 162.838 223.870 3.724 11.869 o
3 8 2 102.345 121.220 3.198 21.199 o
3 8 3 195.117 214.072 5.130 10.597 o
3 8 4 85.337 106.422 4.832 24.925 o
3 8 5 5.954 17.343 4.078 223.321 o
3 9 0 1568.470 1527.190 11.351 0.680 o
3 9 1 495.578 531.605 5.650 3.429 o
3 9 2 7.142 14.089 1.723 259.644 o
3 9 3 146.080 145.314 5.717 15.163 o
3 9 4 15.405 19.180 2.979 143.587 o
3 9 5 34.912 43.356 5.411 61.006 o
3 10 0 8.585 5.996 1.450 319.688 o
3 10 1 165.344 212.220 3.597 12.038 o
3 10 2 62.528 69.893 2.911 36.633 o
3 10 3 135.552 106.437 3.984 17.998 o
3 10 4 96.267 90.374 6.285 24.033 o
3 10 5 15.933 18.068 4.280 136.815 o
3 11 0 156.971 205.241 3.832 12.652 o
3 11 1 295.751 302.646 4.555 6.704 o
3 11 2 128.575 155.647 3.870 16.330 o
3 11 3 237.387 213.363 5.236 9.121 o
3 11 4 77.395 73.751 4.755 30.509 o
3 11 5 12.665 37.312 5.093 107.402 o
3 12 0 365.396 384.103 4.933 5.112 o
3 12 1 26.237 71.359 2.623 58.655 o
3 12 2 34.706 52.755 3.032 59.168 o
3 12 3 193.547 167.956 5.086 11.674 o
3 12 4 116.387 130.486 5.378 18.599 o
3 12 5 37.892 31.585 6.486 62.270 o
3 13 0 110.882 107.148 2.869 21.023 o
3 13 1 64.264 81.882 3.302 33.719 o
3 13 2 64.397 64.308 3.781 36.703 o
3 13 3 34.206 144.267 4.786 32.853 o
3 13 4 18.221 77.037 4.954 61.511 o
3 13 5 11.778 18.929 4.875 153.582 o
3 14 0 41.019 47.215 3.003 55.894 o
3 14 1 40.692 47.931 2.889 55.944 o
3 14 2 34.713 38.919 3.438 66.371 o
3 14 3 177.272 187.864 6.225 11.913 o
3 14 4 53.425 63.943 6.287 40.080 o
3 14 5 18.489 19.376 3.848 124.313 o
3 15 0 35.448 53.289 2.732 58.410 o
3 15 1 95.542 89.698 4.394 24.672 o
3 15 2 81.266 79.229 4.357 28.889 o
3 15 3 265.943 221.859 6.965 8.148 o
3 15 4 35.049 53.156 5.034 56.638 o
3 15 5 9.370 17.687 4.697 177.406 o
3 16 0 119.853 114.649 3.388 19.343 o
3 16 1 25.563 30.706 3.454 87.670 o
3 16 2 27.071 20.713 3.291 96.059 o
3 16 3 9.391 16.345 3.579 195.370 o
3 16 4 182.237 146.874 6.515 12.701 o
3 16 5 24.700 25.247 4.504 93.158 o
3 17 0 54.278 51.669 2.828 44.933 o
3 17 1 62.747 75.244 4.184 35.110 o
3 17 2 49.032 49.508 4.453 47.872 o
3 17 3 10.864 9.399 3.636 217.367 o
3 17 4 8.433 38.387 4.716 122.358 o
3 17 5 27.815 41.901 5.386 70.391 o
3 18 0 0.249 4.459 1.967 1260.750 o
3 18 1 182.561 187.017 6.196 11.679 o
3 18 2 103.545 127.492 5.754 20.250 o
3 18 3 0.863 24.780 3.878 246.692 o
3 18 4 9.439 20.000 4.600 168.604 o
3 18 5 24.021 35.357 4.874 82.902 o
3 19 0 57.412 60.494 3.459 40.691 o
3 19 1 107.134 93.127 4.500 22.390 o
3 19 2 227.599 229.619 8.033 9.057 o
3 19 3 150.866 140.974 7.682 14.750 o
3 19 4 52.857 59.121 7.370 40.577 o
3 20 0 156.859 150.278 4.519 14.306 o
3 20 1 211.877 224.433 5.752 9.754 o
3 20 2 153.541 144.887 6.239 14.581 o
3 20 3 30.162 69.696 6.661 51.766 o
3 20 4 2.546 14.658 3.796 319.024 o
3 21 0 82.113 86.849 3.838 27.890 o
3 21 1 336.638 290.303 5.696 6.107 o
3 21 2 15.486 18.816 4.710 134.523 o
3 21 3 107.736 82.478 5.984 22.840 o
3 21 4 12.382 22.305 4.672 141.754 o
3 22 0 41.575 43.315 3.308 56.914 o
3 22 1 3.935 103.666 4.075 63.734 o
3 22 2 127.892 121.181 6.285 17.746 o
3 22 3 43.146 47.428 5.232 52.067 o
3 22 4 57.843 47.622 5.702 42.352 o
3 23 0 29.372 29.883 3.364 81.187 o
3 23 1 286.513 228.389 7.400 7.569 o
3 23 2 38.344 55.261 4.205 53.779 o
3 23 3 21.214 26.503 5.988 94.917 o
3 23 4 39.256 60.754 5.885 49.354 o
3 24 0 157.668 175.872 5.974 13.324 o
3 24 1 68.407 75.664 4.895 32.842 o
3 24 2 25.875 27.411 5.333 85.793 o
3 24 3 20.780 24.639 8.024 89.066 o
3 24 4 8.478 23.615 6.476 144.250 o
3 25 0 273.189 222.558 7.741 7.933 o
3 25 1 55.655 47.809 4.626 44.254 o
3 25 2 8.702 12.565 4.760 208.423 o
3 25 3 30.854 26.005 7.701 71.524 o
3 26 0 0.001 7.360 3.364 721.147 o
3 26 1 15.068 33.106 7.502 95.020 o
3 26 2 24.060 39.654 6.093 75.973 o
3 26 3 6.196 3.483 9.292 188.502 o
3 27 0 9.722 15.667 4.167 189.178 o
3 27 1 113.135 121.913 18.365 15.905 o
3 27 2 37.071 41.207 10.606 50.509 o
3 27 3 8.001 13.480 15.300 79.250 o
3 28 0 0.127 23.964 10.508 136.858 o
3 28 1 1.414 21.990 9.407 152.226 o
3 28 2 45.735 45.692 8.709 46.511 o
3 28 3 51.088 33.889 16.362 35.087 o
3 29 0 3.799 6.332 4.738 375.113 o
3 29 1 82.066 88.293 11.102 24.934 o
3 29 2 42.811 22.112 10.144 54.411 o
3 30 0 38.283 37.026 9.744 52.914 o
3 30 1 7.168 46.832 13.320 67.748 o
3 30 2 10.957 27.543 9.069 103.853 o
3 31 0 13.470 51.531 14.746 53.733 o
3 31 1 35.365 30.901 10.353 56.528 o
3 31 2 20.498 -4.829 7.961 128.385 o
3 32 0 29.636 99.421 19.392 27.963 o
3 32 1 50.311 156.755 23.572 17.550 o
4 0 0 135.574 55.516 2.718 21.194 o
4 0 1 180.147 140.316 5.936 13.050 o
4 0 2 500.572 387.570 8.015 3.847 o
4 0 3 16.024 21.635 4.572 126.410 o
4 0 4 43.147 94.284 11.975 33.069 o
4 0 5 223.899 171.565 16.237 9.442 o
4 1 0 188.826 136.764 2.792 12.826 o
4 1 1 534.926 493.899 7.213 3.304 o
4 1 2 225.523 232.406 4.246 9.223 o
4 1 3 42.274 44.603 4.594 54.562 o
4 1 4 52.094 56.102 6.440 42.530 o
4 1 5 6.747 26.478 5.831 152.517 o
4 2 0 1258.620 1119.180 9.343 1.000 o
4 2 1 280.748 263.166 5.018 7.378 o
4 2 2 471.571 588.299 6.963 3.397 o
4 2 3 14.800 17.785 3.578 147.919 o
4 2 4 153.089 136.450 7.912 14.724 o
4 2 5 19.209 28.276 5.058 101.542 o
4 3 0 1390.610 1300.050 10.947 0.837 o
4 3 1 645.635 734.575 8.223 2.331 o
4 3 2 459.478 438.517 5.325 3.982 o
4 3 3 222.502 236.612 7.868 9.114 o
4 3 4 135.347 125.676 7.560 16.629 o
4 3 5 6.484 24.449 4.715 173.145 o
4 4 0 3245.390 3345.310 21.821 0.195 o
4 4 1 321.680 278.851 4.226 6.463 o
4 4 2 228.501 212.543 3.610 9.463 o
4 4 3 121.754 102.419 5.798 19.535 o
4 4 4 37.094 37.828 5.428 61.589 o
4 4 5 50.301 53.220 6.113 44.575 o
4 5 0 1887.660 2049.590 15.586 0.475 o
4 5 1 229.660 285.693 4.345 8.336 o
4 5 2 66.430 111.108 2.853 28.951 o
4 5 3 87.990 111.799 6.153 23.643 o
4 5 4 5.874 -0.351 4.089 461.984 o
4 5 5 12.322 23.582 4.786 137.926 o
4 6 0 42.569 22.251 1.793 68.434 o
4 6 1 755.090 795.947 7.228 1.949 o
4 6 2 926.875 936.961 9.405 1.482 o
4 6 3 65.766 85.076 3.999 32.509 o
4 6 4 22.279 13.981 4.518 116.974 o
4 6 5 29.879 35.378 5.492 71.850 o
4 7 0 45.986 33.676 2.104 58.098 o
4 7 1 29.930 36.110 1.994 76.587 o
4 7 2 257.342 275.648 4.631 7.768 o
4 7 3 53.156 37.041 2.612 50.495 o
4 7 4 32.651 33.088 5.431 69.718 o
4 7 5 7.733 13.736 4.299 220.260 o
4 8 0 608.887 591.096 7.473 2.721 o
4 8 1 91.784 92.462 2.678 25.411 o
4 8 2 96.899 74.121 2.968 26.191 o
4 8 3 84.490 84.365 3.455 27.706 o
4 8 4 39.431 35.035 5.231 60.898 o
4 8 5 5.194 11.483 4.339 279.334 o
4 9 0 426.336 492.389 7.274 4.015 o
4 9 1 34.017 44.627 2.214 64.891 o
4 9 2 8.766 6.821 1.765 300.915 o
4 9 3 57.645 60.663 2.919 40.751 o
4 9 4 29.829 19.378 4.598 87.977 o
4 9 5 12.395 20.592 4.522 147.574 o
4 10 0 3.334 1.750 1.558 837.692 o
4 10 1 124.500 152.905 3.636 16.836 o
4 10 2 36.512 44.868 2.808 61.526 o
4 10 3 44.947 47.034 3.474 52.387 o
4 10 4 1.890 11.284 4.137 382.192 o
4 10 5 15.462 10.784 4.132 162.400 o
4 11 0 393.469 342.486 5.693 5.022 o
4 11 1 570.027 438.367 5.814 3.271 o
4 11 2 52.380 78.346 3.400 38.928 o
4 11 3 88.929 90.805 3.715 25.988 o
4 11 4 17.887 22.046 2.625 125.827 o
4 11 5 0.871 11.915 4.371 399.172 o
4 12 0 30.729 53.205 3.255 62.883 o
4 12 1 51.729 160.797 3.565 26.476 o
4 12 2 278.228 228.192 5.506 7.815 o
4 12 3 10.924 17.149 2.829 183.275 o
4 12 4 2.536 23.593 3.369 237.936 o
4 12 5 0.220 11.450 5.945 347.462 o
4 13 0 179.116 149.477 4.974 12.912 o
4 13 1 298.067 259.269 4.724 7.068 o
4 13 2 166.224 126.413 4.583 14.479 o
4 13 3 63.834 65.508 3.552 36.773 o
4 13 4 45.958 45.372 3.753 52.043 o
4 13 5 1.196 4.902 4.216 617.872 o
4 14 0 58.582 73.596 3.937 37.107 o
4 14 1 63.773 64.356 3.543 37.029 o
4 14 2 126.820 161.884 4.565 16.155 o
4 14 3 100.624 102.309 4.494 22.693 o
4 14 4 52.425 52.046 3.525 45.571 o
4 14 5 27.270 33.332 5.356 77.755 o
4 15 0 138.388 148.068 5.031 15.725 o
4 15 1 107.163 91.534 4.207 22.558 o
4 15 2 124.228 108.484 4.821 19.030 o
4 15 3 46.936 44.175 3.837 51.690 o
4 15 4 54.167 43.956 4.876 46.065 o
4 15 5 16.831 42.906 6.859 83.368 o
4 16 0 8.681 6.894 3.041 282.588 o
4 16 1 47.308 65.898 4.038 44.235 o
4 16 2 16.713 19.488 4.347 129.329 o
4 16 3 17.063 13.988 3.461 146.465 o
4 16 4 17.805 35.684 4.301 97.942 o
4 16 5 4.191 16.020 4.116 260.059 o
4 17 0 46.246 32.766 3.831 57.013 o
4 17 1 19.894 24.469 3.198 111.802 o
4 17 2 41.386 45.969 4.724 54.600 o
4 17 3 53.595 61.846 5.528 41.047 o
4 17 4 30.835 33.094 4.438 74.203 o
4 18 0 429.299 395.342 9.103 4.367 o
4 18 1 90.696 98.230 4.745 24.707 o
4 18 2 13.226 42.233 4.436 101.024 o
4 18 3 92.486 95.958 6.635 24.110 o
4 18 4 33.048 48.429 7.177 57.441 o
4 19 0 36.008 54.854 4.461 55.675 o
4 19 1 188.976 150.391 5.452 12.319 o
4 19 2 247.989 185.664 6.329 9.182 o
4 19 3 7.965 16.137 4.114 205.612 o
4 19 4 21.257 19.532 6.468 101.803 o
4 20 0 250.483 239.260 6.007 8.354 o
4 20 1 107.665 115.145 5.102 20.629 o
4 20 2 151.791 163.876 5.965 14.075 o
4 20 3 26.672 27.447 5.022 85.038 o
4 20 4 15.522 19.485 5.541 127.371 o
4 21 0 31.388 38.206 3.390 71.269 o
4 21 1 98.222 105.690 5.023 22.709 o
4 21 2 34.963 35.736 4.014 67.324 o
4 21 3 11.533 8.327 4.340 206.401 o
4 21 4 2.821 22.550 5.782 201.467 o
4 22 0 135.504 145.108 5.106 16.079 o
4 22 1 51.334 72.126 4.537 40.287 o
4 22 2 49.989 50.709 4.865 46.563 o
4 22 3 15.513 22.120 4.794 126.328 o
4 22 4 1.882 14.570 5.918 269.115 o
4 23 0 52.462 43.325 4.158 47.868 o
4 23 1 144.362 141.754 4.877 15.513 o
4 23 2 42.100 63.899 5.742 46.611 o
4 23 3 55.549 53.753 8.081 39.910 o
4 23 4 27.518 35.035 11.283 59.375 o
4 24 0 29.487 43.697 4.028 69.241 o
4 24 1 95.114 76.984 4.340 26.010 o
4 24 2 77.116 80.180 20.942 20.340 o
4 24 3 0.515 15.594 7.606 230.327 o
4 25 0 73.599 69.004 6.340 31.641 o
4 25 1 34.933 63.013 5.913 51.626 o
4 25 2 18.294 19.060 5.740 115.938 o
4 25 3 4.424 11.518 9.495 165.540 o
4 26 0 35.734 42.332 5.079 61.167 o
4 26 1 14.814 32.667 6.089 103.316 o
4 26 2 9.414 28.699 6.682 125.517 o
4 26 3 6.761 21.465 7.767 145.527 o
4 27 0 50.737 48.106 6.949 44.971 o
4 27 1 61.869 53.344 8.286 37.113 o
4 27 2 43.300 36.704 6.805 54.215 o
4 27 3 1.304 11.868 18.830 66.121 o
4 28 0 4.533 0.496 5.117 448.393 o
4 28 1 32.855 65.689 8.292 48.967 o
4 28 2 6.268 31.160 8.152 120.982 o
4 29 0 0.153 24.079 8.256 173.817 o
4 29 1 7.624 27.485 11.909 91.347 o
4 29 2 0.328 35.903 8.546 132.355 o
4 30 0 81.148 145.222 14.635 19.262 o
4 30 1 62.329 105.869 11.748 26.755 o
4 30 2 28.291 28.416 14.940 50.709 o
4 31 0 129.499 197.196 19.027 12.295 o
4 31 1 10.833 97.194 19.835 32.503 o
5 1 0 637.931 766.876 8.084 2.305 o
5 1 1 73.850 74.518 3.626 31.761 o
5 1 2 54.392 72.142 2.853 39.612 o
5 1 3 70.046 67.434 5.394 33.433 o
5 1 4 170.700 159.155 8.418 12.829 o
5 1 5 9.324 20.314 5.548 158.703 o
5 2 0 95.081 117.411 3.350 22.546 o
5 2 1 26.483 55.825 2.983 66.578 o
5 2 2 51.285 88.096 3.226 37.389 o
5 2 3 28.829 24.964 3.932 85.863 o
5 2 4 155.549 199.753 12.172 12.108 o
5 2 5 26.872 38.307 7.686 68.631 o
5 3 0 489.502 460.131 6.407 3.686 o
5 3 1 154.777 179.475 4.418 13.499 o
5 3 2 387.843 348.390 5.773 5.051 o
5 3 3 9.105 14.176 3.567 210.541 o
5 3 4 3.428 16.328 4.506 262.529 o
5 3 5 18.315 29.443 8.826 85.363 o
5 4 0 64.697 83.130 3.083 33.426 o
5 4 1 101.314 117.104 3.351 21.625 o
5 4 2 20.628 35.761 2.397 95.094 o
5 4 3 67.523 76.029 6.655 32.258 o
5 4 4 15.935 35.722 5.765 97.510 o
5 4 5 19.887 40.871 10.323 67.692 o
5 5 0 73.662 82.535 2.861 30.831 o
5 5 1 647.076 529.584 6.827 2.694 o
5 5 2 215.082 197.934 4.713 10.154 o
5 5 3 61.324 74.071 5.823 35.081 o
5 5 4 61.075 75.427 7.380 34.017 o
5 5 5 9.113 11.727 6.912 174.429 o
5 6 0 384.570 428.279 5.502 4.670 o
5 6 1 34.806 154.404 4.010 31.386 o
5 6 2 63.158 43.690 2.607 42.343 o
5 6 3 15.798 15.171 2.871 153.678 o
5 6 4 5.963 15.586 5.060 218.288 o
5 6 5 1.817 7.914 5.293 390.676 o
5 7 0 1.203 8.893 1.695 629.182 o
5 7 1 325.530 318.110 5.741 6.063 o
5 7 2 105.073 102.417 3.532 22.136 o
5 7 3 235.352 259.559 6.851 8.458 o
5 7 4 135.685 128.475 8.038 16.399 o
5 7 5 2.212 15.897 5.364 266.977 o
5 8 0 23.175 54.807 2.833 71.806 o
5 8 1 24.394 28.239 2.546 94.831 o
5 8 2 415.553 393.838 6.496 4.528 o
5 8 3 376.812 343.160 5.581 5.210 o
5 8 4 25.474 35.330 5.803 77.955 o
5 8 5 1.369 11.226 5.074 358.001 o
5 9 0 258.913 222.255 5.337 8.376 o
5 9 1 138.875 137.799 4.107 16.193 o
5 9 2 166.792 233.449 4.852 11.406 o
5 9 3 582.611 457.506 7.177 3.147 o
5 9 4 16.828 9.374 5.107 149.911 o
5 9 5 2.879 5.439 4.573 444.696 o
5 10 0 451.986 396.732 6.982 4.193 o
5 10 1 34.804 36.885 2.626 68.374 o
5 10 2 179.589 182.951 4.896 11.998 o
5 10 3 40.556 79.226 3.885 44.373 o
5 10 4 27.765 41.645 5.800 69.784 o
5 10 5 10.158 15.082 6.831 155.828 o
5 11 0 2.734 6.522 2.293 565.291 o
5 11 1 17.428 28.866 2.501 114.632 o
5 11 2 57.940 73.571 4.714 37.025 o
5 11 3 109.784 101.477 4.298 21.405 o
5 11 4 29.858 41.424 5.896 67.019 o
5 11 5 42.820 44.838 7.287 50.741 o
5 12 0 9.079 12.684 2.881 228.381 o
5 12 1 7.942 12.758 2.493 249.485 o
5 12 2 374.364 313.506 6.601 5.407 o
5 12 3 56.683 91.524 4.064 34.418 o
5 12 4 29.766 47.222 4.301 66.250 o
5 12 5 0.336 21.405 6.182 230.932 o
5 13 0 141.165 124.110 5.312 16.476 o
5 13 1 141.855 112.541 4.556 17.018 o
5 13 2 58.742 104.718 4.149 31.611 o
5 13 3 6.234 40.180 3.454 134.468 o
5 13 4 21.017 19.508 3.630 115.132 o
5 13 5 9.223 20.746 5.562 157.786 o
5 14 0 0.224 4.183 3.986 834.109 o
5 14 1 50.440 45.802 4.180 48.369 o
5 14 2 392.276 369.424 7.554 4.867 o
5 14 3 155.074 139.440 5.427 14.742 o
5 14 4 18.225 27.201 3.455 112.036 o
5 14 5 0.383 21.313 6.703 218.277 o
5 15 0 113.540 110.571 5.949 20.019 o
5 15 1 126.772 130.101 5.960 17.459 o
5 15 2 124.450 137.359 5.772 17.357 o
5 15 3 114.462 121.522 4.899 19.400 o
5 15 4 27.767 18.194 3.008 98.138 o
5 16 0 5.060 7.334 3.269 371.442 o
5 16 1 45.702 51.913 5.274 48.586 o
5 16 2 59.867 83.361 6.127 33.812 o
5 16 3 31.054 42.698 4.494 67.174 o
5 16 4 13.729 27.326 5.329 119.921 o
5 17 0 24.439 22.614 3.953 98.718 o
5 17 1 9.078 20.799 4.848 165.869 o
5 17 2 174.852 211.409 7.607 11.375 o
5 17 3 149.120 122.602 6.612 15.717 o
5 17 4 29.134 34.904 5.282 73.732 o
5 18 0 70.355 80.508 5.814 31.145 o
5 18 1 90.559 95.066 5.923 24.741 o
5 18 2 208.712 218.382 7.800 9.870 o
5 18 3 38.514 71.837 9.240 42.521 o
5 18 4 23.457 26.959 5.873 89.618 o
5 19 0 4.290 7.275 3.807 381.227 o
5 19 1 465.234 404.831 9.987 4.024 o
5 19 2 160.653 161.870 6.780 13.500 o
5 19 3 57.707 80.505 18.139 25.385 o
5 19 4 46.791 55.655 8.548 43.268 o
5 20 0 55.420 42.287 4.378 46.176 o
5 20 1 17.358 32.668 4.829 101.447 o
5 20 2 161.780 135.766 7.034 14.244 o
5 20 3 21.513 21.289 5.304 103.953 o
5 20 4 6.115 26.693 5.847 155.691 o
5 21 0 126.367 142.243 6.423 16.858 o
5 21 1 57.459 58.167 5.485 40.114 o
5 21 2 35.282 67.762 6.042 49.510 o
5 21 3 0.951 8.782 4.273 480.295 o
5 21 4 25.833 53.501 12.535 49.892 o
5 22 0 86.692 85.544 4.755 26.786 o
5 22 1 31.318 39.179 5.170 67.958 o
5 22 2 14.446 46.902 6.729 84.581 o
5 22 3 8.542 23.571 5.145 157.064 o
5 23 0 88.798 101.177 5.043 24.720 o
5 23 1 46.565 61.767 6.164 44.226 o
5 23 2 173.108 143.099 8.865 13.101 o
5 23 3 7.518 15.152 5.321 198.486 o
5 24 0 3.077 14.162 3.374 322.912 o
5 24 1 87.203 75.145 7.030 27.086 o
5 24 2 36.357 46.822 8.119 53.625 o
5 24 3 3.937 17.741 9.181 153.418 o
5 25 0 40.789 61.653 4.971 48.890 o
5 25 1 27.858 30.870 5.546 78.360 o
5 25 2 50.440 42.931 8.586 44.714 o
5 25 3 61.838 86.210 11.027 29.666 o
5 26 0 87.580 79.059 13.572 23.447 o
5 26 1 12.432 19.298 5.210 145.723 o
5 26 2 1.007 10.099 6.354 323.098 o
5 27 0 75.279 120.092 9.455 24.038 o
5 27 1 9.126 33.861 11.389 85.058 o
5 27 2 30.500 74.217 11.812 42.373 o
5 28 0 84.340 177.359 11.475 18.227 o
5 28 1 43.990 81.394 7.834 39.122 o
5 28 2 4.734 23.901 8.079 146.192 o
5 29 0 160.865 188.650 12.944 12.015 o
5 29 1 14.078 78.241 41.198 12.878 o
5 30 0 43.365 195.793 14.849 20.704 o
6 0 0 648.041 642.359 12.685 2.454 o
6 0 1 315.555 334.740 11.946 5.940 o
6 0 2 344.179 236.284 8.513 6.359 o
6 0 3 181.050 128.647 10.768 12.826 o
6 0 4 2.130 12.114 9.588 179.227 o
6 0 5 105.419 116.736 14.681 18.153 o
6 1 0 0.638 7.336 1.692 809.416 o
6 1 1 147.777 181.064 5.584 13.809 o
6 1 2 32.748 53.353 3.704 60.223 o
6 1 3 24.184 46.904 6.131 70.353 o
6 1 5 2.851 37.230 6.406 138.590 o
6 2 0 1.907 8.655 2.031 558.624 o
6 2 1 256.262 226.901 6.089 8.362 o
6 2 2 83.119 79.315 3.476 28.631 o
6 2 3 105.964 95.189 7.410 21.781 o
6 2 4 7.899 31.044 6.010 132.333 o
6 2 5 42.352 40.078 6.604 53.902 o
6 3 0 49.772 48.511 3.238 48.522 o
6 3 1 23.044 64.546 3.932 64.426 o
6 3 2 194.058 183.561 4.391 11.321 o
6 3 3 59.136 82.242 6.156 34.235 o
6 3 4 147.404 139.538 8.981 14.876 o
6 3 5 28.040 41.689 6.447 67.991 o
6 4 0 7.426 7.881 2.100 316.796 o
6 4 1 324.673 227.068 6.533 6.829 o
6 4 2 31.527 54.438 3.123 61.474 o
6 4 3 154.139 129.566 6.456 15.073 o
6 4 4 42.935 67.320 7.503 43.384 o
6 4 5 11.060 36.020 6.561 107.077 o
6 5 0 195.497 208.037 5.116 10.704 o
6 5 1 12.638 69.681 5.868 71.160 o
6 5 2 380.524 300.116 5.667 5.426 o
6 5 3 85.495 86.300 4.677 26.984 o
6 5 4 140.483 147.095 9.976 14.950 o
6 5 5 33.919 49.654 7.145 56.158 o
6 6 0 154.316 124.333 4.437 15.451 o
6 6 1 229.173 199.246 5.234 9.613 o
6 6 2 136.340 141.149 4.253 16.255 o
6 6 3 107.769 78.664 4.157 23.521 o
6 6 4 38.139 43.651 7.333 54.795 o
6 6 5 0.505 18.012 5.529 274.655 o
6 7 0 109.401 111.891 4.133 20.757 o
6 7 1 104.527 85.044 3.846 23.582 o
6 7 2 94.814 134.362 4.353 21.188 o
6 7 3 15.890 24.912 2.131 129.754 o
6 7 4 24.378 22.970 6.009 91.525 o
6 7 5 6.258 21.027 5.836 175.455 o
6 8 0 103.679 90.814 3.645 23.268 o
6 8 1 13.385 14.426 2.516 175.800 o
6 8 2 109.194 87.287 4.259 22.564 o
6 8 3 7.656 17.652 2.098 221.422 o
6 8 4 27.626 31.622 8.408 69.976 o
6 8 5 5.262 24.818 7.138 152.219 o
6 9 0 13.165 14.028 2.547 179.147 o
6 9 1 35.424 34.405 3.596 68.129 o
6 9 2 35.199 39.249 3.679 65.308 o
6 9 3 30.570 47.977 3.520 65.808 o
6 9 4 21.067 21.813 9.515 84.054 o
6 9 5 39.906 33.755 8.235 55.919 o
6 10 0 99.724 107.030 4.538 22.455 o
6 10 1 89.095 89.085 5.125 25.817 o
6 10 2 47.688 26.069 3.933 58.706 o
6 10 3 380.902 300.000 8.166 5.385 o
6 10 4 1.606 15.576 5.567 275.806 o
6 11 0 137.659 130.798 5.810 16.435 o
6 11 1 33.614 34.322 3.078 71.251 o
6 11 2 29.951 28.633 3.116 81.667 o
6 11 3 19.516 122.508 5.990 42.583 o
6 11 4 2.877 18.709 4.955 241.701 o
6 12 0 6.299 4.232 2.579 406.613 o
6 12 1 46.895 47.765 3.764 50.447 o
6 12 2 21.063 31.146 3.652 97.204 o
6 12 3 205.897 156.075 6.791 11.279 o
6 12 4 26.107 30.688 4.345 84.657 o
6 13 0 63.736 61.279 5.168 36.935 o
6 13 1 40.595 34.069 4.146 61.608 o
6 13 2 181.493 157.547 6.584 12.447 o
6 13 3 33.773 26.095 3.348 76.895 o
6 13 4 72.957 52.343 8.708 33.010 o
6 14 0 14.916 15.382 3.775 153.306 o
6 14 1 5.491 7.584 3.250 352.783 o
6 14 2 85.375 78.564 5.155 27.753 o
6 14 3 61.607 73.347 5.113 35.470 o
6 14 4 3.196 20.645 8.026 167.631 o
6 15 0 21.769 19.406 4.108 110.942 o
6 15 1 9.611 15.868 3.374 197.620 o
6 15 2 76.566 65.585 4.866 31.888 o
6 15 3 90.249 64.932 4.795 28.317 o
6 15 4 41.332 57.117 6.793 48.160 o
6 16 0 8.066 -1.829 3.738 378.738 o
6 16 1 63.537 62.538 5.175 36.762 o
6 16 2 1.709 13.249 3.777 367.411 o
6 16 3 28.954 52.687 5.512 62.217 o
6 16 4 13.802 17.107 7.534 124.373 o
6 17 0 34.761 52.031 5.016 57.436 o
6 17 1 33.335 30.459 5.251 70.936 o
6 17 2 233.411 202.857 7.572 9.315 o
6 17 3 8.782 16.106 4.321 194.457 o
6 17 4 25.104 47.339 8.829 62.367 o
6 18 0 41.896 31.661 6.119 58.774 o
6 18 1 76.153 88.574 7.265 27.977 o
6 18 2 58.024 58.740 6.197 39.239 o
6 18 3 7.995 10.881 6.421 196.893 o
6 18 4 41.117 40.425 7.817 52.892 o
6 19 0 123.774 131.054 7.426 17.483 o
6 19 1 49.335 75.085 6.732 39.072 o
6 19 2 40.842 41.720 5.855 55.522 o
6 19 3 17.699 31.433 6.661 94.631 o
6 20 0 25.939 30.236 5.121 83.486 o
6 20 1 140.516 117.596 7.337 16.562 o
6 20 2 2.547 22.087 5.847 205.867 o
6 20 3 2.408 18.646 8.864 166.146 o
6 21 0 2.664 9.769 4.812 351.337 o
6 21 1 33.470 44.614 5.788 61.265 o
6 21 2 59.740 60.414 7.940 36.842 o
6 21 3 40.506 72.248 9.045 41.646 o
6 22 0 17.660 23.016 5.661 111.668 o
6 22 1 50.687 55.969 6.822 42.956 o
6 22 2 5.834 34.279 7.847 119.241 o
6 22 3 9.022 32.530 6.601 119.948 o
6 23 0 6.743 15.010 5.238 209.183 o
6 23 1 27.058 36.245 5.302 75.858 o
6 23 2 19.012 29.710 10.561 75.787 o
6 23 3 1.978 103.526 20.375 33.347 o
6 24 0 12.259 15.133 7.639 134.747 o
6 24 1 2.508 12.732 5.802 278.699 o
6 24 2 4.627 28.762 9.350 120.672 o
6 25 0 19.572 18.415 6.091 110.639 o
6 25 1 25.753 31.980 5.495 81.205 o
6 25 2 5.325 50.376 11.466 76.763 o
6 26 0 18.754 87.831 11.580 45.444 o
6 26 1 4.280 29.411 7.230 143.473 o
6 26 2 9.965 41.129 10.004 84.307 o
6 27 0 13.417 27.850 10.481 88.005 o
6 27 1 36.912 52.866 11.063 45.959 o
6 28 0 0.529 26.762 15.108 82.102 o
6 28 1 1.642 23.660 8.479 160.449 o
7 1 0 13.862 4.656 2.538 221.506 o
7 1 1 190.223 200.743 6.702 10.994 o
7 1 2 167.572 126.179 5.382 14.332 o
7 1 3 70.158 76.276 7.704 30.887 o
7 2 0 0.691 5.668 2.279 895.107 o
7 2 1 291.605 189.081 7.788 7.891 o
7 2 2 106.458 123.515 4.729 20.295 o
7 2 3 1.610 9.204 10.014 186.202 o
7 3 0 45.222 50.020 3.649 50.927 o
7 3 1 26.250 67.741 5.830 56.961 o
7 3 2 44.521 111.843 4.720 34.865 o
7 3 3 19.347 14.578 5.277 123.237 o
7 4 0 4.861 1.545 2.784 566.014 o
7 4 1 214.957 177.766 6.843 10.445 o
7 4 2 360.437 310.232 6.935 5.603 o
7 4 3 26.258 22.996 2.851 96.161 o
7 5 0 47.775 49.901 3.734 49.097 o
7 5 1 350.873 333.682 8.348 5.549 o
7 5 2 169.367 134.359 5.233 13.950 o
7 5 3 7.694 5.123 2.498 341.242 o
7 5 4 9.607 18.152 4.874 171.659 o
7 6 0 24.169 40.199 3.807 80.494 o
7 6 1 133.118 191.568 7.049 14.294 o
7 6 2 86.005 77.702 4.139 27.980 o
7 6 3 94.832 77.975 4.894 25.838 o
7 6 4 18.534 35.941 6.414 88.586 o
7 7 0 0.020 12.602 2.461 530.580 o
7 7 1 319.750 262.478 7.456 6.577 o
7 7 2 13.763 71.650 4.524 70.843 o
7 7 3 5.523 9.346 2.477 343.545 o
7 7 4 53.379 63.866 7.606 39.048 o
7 8 0 732.660 655.459 9.446 2.184 o
7 8 1 41.884 70.311 5.453 45.072 o
7 8 2 125.497 108.809 5.266 18.807 o
7 8 3 2.166 10.449 2.918 442.809 o
7 8 4 29.311 38.294 6.200 69.094 o
7 9 0 43.230 55.952 3.966 49.993 o
7 9 1 67.147 68.607 4.883 34.440 o
7 9 2 14.190 12.054 2.824 177.065 o
7 9 3 50.397 47.863 4.041 47.817 o
7 9 4 3.559 18.962 5.771 213.753 o
7 10 0 61.993 45.924 3.968 41.778 o
7 10 1 16.528 21.740 3.486 129.287 o
7 10 2 21.435 25.779 3.486 104.026 o
7 10 3 95.389 74.357 4.584 26.169 o
7 10 4 22.855 36.990 6.379 79.377 o
7 11 0 34.198 22.701 2.979 79.576 o
7 11 1 19.503 26.200 3.910 107.971 o
7 11 2 14.312 4.033 3.248 212.556 o
7 11 3 151.953 112.244 10.511 15.303 o
7 11 4 17.358 33.139 6.597 93.677 o
7 12 0 347.932 344.464 6.887 5.543 o
7 12 1 22.683 26.049 3.807 99.234 o
7 12 2 23.669 41.669 4.868 77.934 o
7 12 3 46.193 67.781 8.823 40.239 o
7 12 4 30.019 35.840 6.891 68.182 o
7 13 0 7.685 20.084 3.026 198.975 o
7 13 1 51.681 33.328 4.519 51.635 o
7 13 2 4.483 7.692 3.378 382.540 o
7 13 3 52.488 60.510 5.367 42.041 o
7 13 4 6.570 39.227 7.376 111.325 o
7 14 0 303.289 287.318 7.949 6.636 o
7 14 1 36.906 51.980 5.397 55.084 o
7 14 2 16.095 12.557 3.932 153.730 o
7 14 3 6.514 21.377 5.314 178.659 o
7 14 4 8.552 24.109 6.891 138.401 o
7 15 0 13.918 19.778 4.216 143.336 o
7 15 1 176.630 124.590 6.546 13.687 o
7 15 2 4.220 3.620 4.366 436.116 o
7 15 3 61.579 70.644 9.159 33.396 o
7 16 0 3.346 4.002 3.551 534.006 o
7 16 1 4.093 31.475 5.349 158.383 o
7 16 2 7.176 18.197 5.159 189.069 o
7 16 3 9.740 34.970 5.378 120.284 o
7 17 0 0.021 12.684 4.077 436.698 o
7 17 1 39.241 48.221 5.983 53.965 o
7 17 2 4.334 7.682 3.929 367.174 o
7 17 3 40.188 55.765 7.984 47.836 o
7 18 0 194.039 215.574 8.291 10.435 o
7 18 1 2.158 28.514 5.151 187.835 o
7 18 2 0.274 6.165 4.486 613.617 o
7 18 3 1.814 22.624 5.245 222.978 o
7 19 0 0.140 8.886 4.685 495.023 o
7 19 1 189.420 178.106 8.723 11.381 o
7 19 2 32.052 31.266 8.720 63.850 o
7 19 3 7.897 31.418 9.705 102.329 o
7 20 0 2.195 5.788 4.546 474.987 o
7 20 1 10.876 53.719 7.110 83.501 o
7 20 2 5.622 13.211 5.148 237.592 o
7 20 3 34.956 42.295 13.495 45.544 o
7 21 0 43.207 36.070 6.330 55.257 o
7 21 1 67.688 69.183 7.939 32.530 o
7 21 2 68.793 88.207 8.376 29.289 o
7 22 0 3.356 5.023 5.978 348.167 o
7 22 1 25.347 45.578 6.021 69.919 o
7 22 2 25.042 113.485 15.778 31.525 o
7 23 0 1.747 8.677 6.883 297.275 o
7 23 1 33.992 46.133 6.394 58.977 o
7 23 2 11.915 57.538 20.764 37.069 o
7 24 1 22.442 39.431 7.075 75.938 o
7 25 0 24.560 41.368 11.230 59.330 o
7 25 1 47.014 66.027 9.106 39.960 o
8 0 0 0.584 -2.530 4.241 1214.330 o
8 0 1 520.430 442.592 26.473 3.260 o
8 0 2 72.079 65.923 7.467 31.968 o
8 0 3 49.929 45.105 10.435 41.948 o
8 0 4 13.221 26.664 11.986 80.572 o
8 1 0 48.518 46.600 4.954 48.768 o
8 1 1 142.224 247.721 15.016 11.219 o
8 1 2 1.251 10.382 3.284 477.748 o
8 1 3 21.647 23.427 3.534 106.801 o
8 1 4 6.005 10.934 6.008 229.040 o
8 2 0 6.282 1.117 3.284 454.938 o
8 2 1 176.575 201.145 9.599 11.363 o
8 2 2 99.311 90.823 5.176 23.732 o
8 2 3 52.038 44.621 6.553 45.639 o
8 2 4 22.467 42.009 7.372 73.043 o
8 3 0 73.220 53.006 4.222 35.330 o
8 3 1 229.259 220.786 10.089 9.027 o
8 3 2 9.472 22.283 3.835 166.531 o
8 3 3 32.077 24.566 4.820 78.281 o
8 3 4 29.227 34.754 6.489 70.936 o
8 4 0 334.547 365.675 8.164 5.557 o
8 4 1 11.479 24.965 3.580 146.348 o
8 4 2 154.584 134.233 7.159 14.788 o
8 4 3 31.946 19.277 4.995 82.814 o
8 4 4 22.330 48.047 6.810 70.485 o
8 5 0 75.027 119.145 5.495 25.528 o
8 5 1 15.183 19.892 4.448 135.001 o
8 5 2 25.735 23.163 3.399 96.091 o
8 5 4 34.971 50.434 7.882 53.694 o
8 6 0 501.553 399.961 10.726 3.770 o
8 6 1 1.340 12.588 4.588 358.386 o
8 6 2 15.416 19.505 3.010 142.490 o
8 6 4 4.873 21.855 5.761 184.904 o
8 7 0 147.598 135.633 6.435 15.342 o
8 7 1 3.165 2.269 3.472 634.319 o
8 7 2 2.612 6.960 3.603 480.137 o
8 7 3 1.124 3.105 2.695 1029.150 o
8 7 4 9.500 31.964 9.631 97.812 o
8 8 0 22.088 29.944 3.948 95.355 o
8 8 1 17.014 25.989 4.538 114.213 o
8 8 2 17.307 35.797 4.963 96.911 o
8 8 3 16.109 25.448 3.708 122.217 o
8 8 4 2.999 24.066 5.906 189.871 o
8 9 0 8.324 10.914 3.459 245.146 o
8 9 1 50.020 61.390 5.313 43.136 o
8 9 2 21.524 29.763 4.861 94.264 o
8 9 3 24.800 33.925 6.007 79.749 o
8 10 0 44.512 68.645 5.084 44.336 o
8 10 1 129.394 116.465 6.461 17.806 o
8 10 2 31.649 31.357 4.881 73.447 o
8 10 3 12.766 20.175 6.523 130.816 o
8 11 0 17.558 68.828 9.798 56.836 o
8 11 1 26.289 30.164 4.887 83.493 o
8 11 2 7.774 10.872 5.494 217.063 o
8 11 3 19.745 34.090 7.336 84.465 o
8 12 0 97.555 110.002 6.575 22.140 o
8 12 1 72.997 69.793 8.210 30.715 o
8 12 2 0.440 9.072 4.594 478.033 o
8 12 3 18.366 40.764 8.570 76.297 o
8 13 0 47.719 105.471 10.890 30.982 o
8 13 1 80.190 73.871 6.261 29.200 o
8 13 2 9.286 17.158 5.557 170.271 o
8 13 3 9.656 22.578 7.386 131.932 o
8 14 0 4.318 78.733 9.150 67.364 o
8 14 1 19.634 27.848 4.900 101.555 o
8 14 2 7.646 7.403 4.001 279.010 o
8 14 3 17.171 29.748 6.586 98.446 o
8 15 0 110.581 95.819 9.719 20.442 o
8 15 1 11.602 15.897 5.430 159.451 o
8 15 2 11.005 20.024 5.475 149.648 o
8 15 3 0.571 43.818 12.910 82.153 o
8 16 0 1.545 125.014 11.376 45.006 o
8 16 1 68.491 71.416 7.354 32.288 o
8 16 2 13.610 37.114 5.537 102.916 o
8 16 3 16.429 26.190 8.398 95.358 o
8 17 0 149.779 126.186 7.720 15.380 o
8 17 1 14.148 20.126 6.348 126.182 o
8 17 2 35.704 29.457 5.150 68.608 o
8 18 0 4.198 5.703 5.401 340.257 o
8 18 1 6.819 16.871 5.624 192.146 o
8 18 2 33.609 36.712 7.104 62.917 o
8 19 1 39.294 49.890 7.241 51.543 o
8 19 2 19.889 24.972 5.587 102.104 o
8 20 0 30.727 59.882 8.429 52.380 o
8 20 1 16.814 30.082 7.308 95.416 o
8 20 2 18.157 46.044 8.657 72.313 o
8 21 0 7.407 35.542 9.467 99.749 o
8 21 1 24.055 24.302 7.369 85.485 o
8 22 0 49.532 67.966 8.614 38.908 o
9 1 0 14.614 20.277 4.295 137.813 o
9 1 2 5.309 12.964 4.531 258.374 o
9 1 3 7.508 17.757 6.353 171.483 o
9 2 0 33.919 42.772 4.999 62.998 o
9 2 1 1.615 11.905 15.168 94.632 o
9 2 2 37.137 42.874 5.842 58.385 o
9 2 3 38.738 24.934 4.662 68.439 o
9 3 0 53.360 79.174 6.095 36.971 o
9 3 1 30.335 23.928 6.725 76.758 o
9 3 2 24.412 27.460 5.750 87.454 o
9 3 3 0.636 11.232 4.009 446.448 o
9 4 0 2.681 9.482 3.173 430.195 o
9 4 1 33.094 35.205 5.607 67.421 o
9 4 2 48.776 51.606 6.088 45.961 o
9 4 3 17.815 14.272 4.340 136.535 o
9 5 0 0.973 11.270 3.461 458.433 o
9 5 1 15.908 42.756 5.356 90.603 o
9 5 2 56.075 48.182 5.998 42.892 o
9 5 3 21.913 15.490 5.604 110.328 o
9 6 0 134.666 136.554 7.658 16.198 o
9 6 1 81.322 78.952 6.508 28.199 o
9 6 2 7.352 15.343 4.056 218.477 o
9 6 3 1.810 7.845 3.855 485.874 o
9 7 0 23.515 29.711 3.975 92.137 o
9 7 1 21.034 19.059 4.496 112.460 o
9 7 2 11.713 9.422 4.318 198.731 o
9 7 3 12.291 17.852 6.905 135.202 o
9 8 0 18.416 23.946 4.498 113.056 o
9 8 1 19.653 13.743 4.604 127.610 o
9 8 2 10.293 9.330 4.550 211.940 o
9 8 3 8.818 22.201 5.705 154.228 o
9 9 0 80.371 71.025 7.161 29.132 o
9 9 1 2.970 53.605 13.612 67.414 o
9 9 2 7.902 17.879 12.715 95.441 o
9 9 3 35.803 51.345 8.930 50.910 o
9 10 0 2.669 22.248 5.566 208.702 o
9 10 1 3.956 101.657 17.512 38.119 o
9 10 2 11.278 19.557 6.171 142.957 o
9 10 3 1.277 18.741 5.619 251.318 o
9 11 0 111.782 106.637 7.793 20.110 o
9 11 1 49.109 112.482 17.220 24.782 o
9 11 2 9.900 15.869 4.658 181.093 o
9 12 0 12.011 23.157 5.344 136.606 o
9 12 1 0.119 96.915 15.502 45.382 o
9 12 2 5.666 17.858 10.825 121.663 o
9 13 0 50.974 45.381 6.464 46.140 o
9 13 1 13.502 16.812 5.130 147.386 o
9 13 2 1.260 14.486 6.026 278.643 o
9 14 0 15.660 18.187 6.376 123.694 o
9 14 1 33.368 21.703 5.427 77.114 o
9 14 2 3.873 -0.320 4.816 531.912 o
9 15 0 0.180 11.086 10.282 183.686 o
9 15 1 13.131 23.508 14.790 67.746 o
9 15 2 1.941 22.113 7.051 189.430 o
9 16 1 25.203 23.878 5.533 90.336 o
9 16 2 18.935 15.384 4.973 125.066 o
9 17 1 5.988 26.565 14.314 78.504 o
10 0 0 21.926 33.110 8.829 75.748 o
10 0 1 62.346 67.988 23.707 21.003 o
10 0 2 86.619 59.650 8.401 28.398 o
10 1 0 12.994 25.538 5.915 122.773 o
10 1 1 17.491 37.789 6.998 86.594 o
10 1 2 3.343 14.292 5.163 266.388 o
10 2 0 93.370 96.856 8.205 23.390 o
10 2 1 42.153 45.073 7.190 51.280 o
10 2 2 29.635 33.081 6.044 72.617 o
10 3 0 2.034 22.159 5.706 214.136 o
10 3 1 2.083 16.578 4.920 275.351 o
10 3 2 16.349 24.642 5.813 112.539 o
10 4 0 103.508 116.102 9.260 20.181 o
10 4 1 1.648 8.276 4.859 416.916 o
10 4 2 2.072 7.699 4.742 417.955 o
10 5 0 33.064 44.873 6.242 60.793 o
10 5 1 31.366 28.807 5.597 74.268 o
10 5 2 48.131 35.267 5.738 52.345 o
10 6 0 17.555 22.557 5.257 114.938 o
10 6 1 12.059 7.599 4.772 198.609 o
10 6 2 12.540 13.468 4.861 167.253 o
10 7 0 13.340 23.230 5.233 130.821 o
10 7 1 7.241 19.247 5.683 176.722 o
10 7 2 0.288 11.584 4.701 413.273 o
10 8 0 5.812 8.782 3.974 305.527 o
10 8 1 11.967 19.129 4.914 151.443 o
10 8 2 6.852 19.933 5.201 183.466 o
10 10 1 0.412 9.222 7.667 284.951 o
10 11 1 5.075 17.168 8.058 166.054 o
10 12 0 0.931 -2.113 5.028 842.802 o
;
_iucr_refine_instructions_details 
;
TITL 111_a.res in Pna2(1)
REM Old TITL 111 in P2(1)2(1)2(1)
REM SHELXT solution in Pna2(1)
REM R1 0.193, Rweak 0.167, Alpha 0.058, Orientation a'=b, b'=c, c'=a
REM Flack x = -1.351 ( 1.384 ) from Parsons' quotients
REM Formula found by SHELXT: C16 N4
CELL 0.71073 9.1611 28.8278 5.3391 90 90 90
ZERR 4 0.0017 0.0062 0.0012 0 0 0
LATT -1
SYMM -X,-Y,0.5+Z
SYMM 0.5+X,0.5-Y,+Z
SYMM 0.5-X,0.5+Y,0.5+Z
SFAC C H N
UNIT 68 52 12

L.S. 10
PLAN  20
TEMP 0
FMAP 2
list 4
ACTA 
OMIT 0 50
WGHT 0.09751 10.515906
FVAR 0.962111
REM <olex2.extras>
REM <HklSrc "%.\\111.hkl">
REM </olex2.extras>

N001  3    -0.21394 -0.55468 -0.75358  11.00000  0.03584  0.03941  0.03646 =
 0.00404  0.00229 -0.00678 
C002  1    -0.17518 -0.58424 -0.57911  11.00000  0.03222  0.01531  0.03753 =
 -0.00207 -0.00124 -0.00379 
C003  1    -0.40880 -0.56476 -0.30438  11.00000  0.04185  0.02784  0.02957 =
 0.00597  0.00675  0.00486 
AFIX 13
H003  2    -0.44444 -0.57145 -0.13513  11.00000 -1.20000 
AFIX 0
N004  3    -0.37680 -0.47746 -0.38410  11.00000  0.04466  0.02449  0.06632 =
 -0.00151 -0.00161  0.00308 
C005  1    -0.45313 -0.59930 -0.49811  11.00000  0.04493  0.02842  0.02904 =
 0.00605 -0.00144  0.00621 
AFIX 13
H005  2    -0.46579 -0.58640 -0.66653  11.00000 -1.20000 
AFIX 0
C006  1    -0.55270 -0.63738 -0.43706  11.00000  0.04880  0.03397  0.03748 =
 0.00359 -0.01456  0.00063 
C007  1    -0.39061 -0.51564 -0.35990  11.00000  0.03126  0.03340  0.03783 =
 -0.00783 -0.00034  0.00254 
N008  3    -0.23156 -0.66317 -0.08839  11.00000  0.08128  0.06140  0.06978 =
 0.02108 -0.00762  0.01744 
C009  1    -0.29693 -0.59957 -0.40492  11.00000  0.03317  0.02769  0.02853 =
 0.00522  0.00330  0.00150 
C00A  1    -0.03296 -0.59989 -0.55436  11.00000  0.04212  0.04991  0.05604 =
 -0.00187  0.00124  0.01622 
AFIX 43
H00A  2    -0.00828 -0.62096 -0.42945  11.00000 -1.20000 
AFIX 0
C00B  1     0.03222 -0.55325 -0.89643  11.00000  0.05058  0.07013  0.04205 =
 0.00250 -0.00378 -0.01516 
AFIX 43
H00B  2     0.10072 -0.54153 -1.00832  11.00000 -1.20000 
AFIX 0
C00C  1    -0.25955 -0.63583 -0.22475  11.00000  0.04926  0.04049  0.05691 =
 0.00173  0.00621  0.00609 
C00D  1    -0.11107 -0.54005 -0.90844  11.00000  0.05481  0.05024  0.03645 =
 0.00696  0.00147 -0.00803 
AFIX 43
H00D  2    -0.13796 -0.51939 -1.03401  11.00000 -1.20000 
AFIX 0
C00E  1    -0.54552 -0.67746 -0.57670  11.00000  0.06725  0.04699  0.05542 =
 0.00744 -0.01075 -0.00465 
AFIX 43
H00E  2    -0.47914 -0.67968 -0.70796  11.00000 -1.20000 
AFIX 0
C00F  1     0.07076 -0.58370 -0.71774  11.00000  0.02578  0.07286  0.07868 =
 -0.01845 -0.01594 -0.00475 
AFIX 43
H00F  2     0.16697 -0.59371 -0.70492  11.00000 -1.20000 
AFIX 0
C00G  1    -0.65695 -0.63419 -0.24733  11.00000  0.04972  0.05440  0.06298 =
 0.00226  0.01216 -0.00807 
AFIX 43
H00G  2    -0.66628 -0.60681 -0.15657  11.00000 -1.20000 
AFIX 0
C00H  1    -0.73600 -0.71087 -0.33149  11.00000  0.05994  0.07223  0.05928 =
 0.01843  0.00432 -0.03731 
AFIX 43
H00H  2    -0.79770 -0.73553 -0.29410  11.00000 -1.20000 
AFIX 0
C00I  1    -0.63887 -0.71544 -0.52151  11.00000  0.08990  0.04300  0.07025 =
 0.00281 -0.03087 -0.03176 
C00J  1    -0.74588 -0.67126 -0.19388  11.00000  0.05096  0.06601  0.08444 =
 0.00931  0.01748 -0.02128 
AFIX 43
H00J  2    -0.81291 -0.66929 -0.06350  11.00000 -1.20000 
AFIX 0
C00K  1    -0.62373 -0.75934 -0.66708  11.00000  0.18764  0.06245  0.10819 =
 -0.00982 -0.00682 -0.06272 
AFIX 137
H00c  2    -0.56247 -0.78056 -0.57679  11.00000 -1.50000 
H00i  2    -0.71829 -0.77299 -0.69106  11.00000 -1.50000 
H00k  2    -0.58070 -0.75273 -0.82709  11.00000 -1.50000 
AFIX 0
HKLF 4

END
Q1 1 -0.203704 -0.555556 -0.566667 11 0.05 0.47
Q2 1 -0.555556 -0.644444 -0.833333 11 0.05 0.46
Q3 1 -0.259259 -0.455556 -0.466667 11 0.05 0.42
Q4 1 -0.148148 -0.511111 -1.1 11 0.05 0.42
Q5 1 -0.759259 -0.6 0 11 0.05 0.41
Q6 1 -0.555556 -0.811111 -0.566667 11 0.05 0.41
Q7 1 -0.333333 -0.611111 -0.866667 11 0.05 0.39
Q8 1 -0.462963 -0.5 -0.4 11 0.05 0.39
Q9 1 -0.222222 -0.6 -0.966667 11 0.05 0.38
Q10 1 -0.425926 -0.522222 -0.733333 11 0.05 0.36
Q11 1 -0.333333 -0.577778 0.033333 11 0.05 0.36
Q12 1 -0.759259 -0.766667 -0.4 11 0.05 0.36
Q13 1 -0.611111 -0.744444 -1.1 11 0.05 0.36
Q14 1 -0.277778 -0.511111 -0.266667 11 0.05 0.35
Q15 1 -0.833333 -0.733333 -0.033333 11 0.05 0.35
Q16 1 -0.62963 -0.533333 -0.366667 11 0.05 0.35
Q17 1 -0.388889 -0.688889 -0.6 11 0.05 0.35
Q18 1 -0.833333 -0.688889 -0.266667 11 0.05 0.35
Q19 1 -0.444444 -0.7 -0.966667 11 0.05 0.35
Q20 1 -0.5 -0.788889 -0.833333 11 0.05 0.34

  REM The information below was added by Olex2.
  REM
  REM R1 = 0.1207 for 2168 Fo > 4sig(Fo) and 0.1316 for all 2437 data
  REM 182 parameters refined using 1 restraints
  REM Highest difference peak 0.4680, deepest hole -0.4569
  REM Mean Shift 0.0001, Max Shift 0.0006.

  REM +++ Tabular Listing of Refinement Information +++
  REM R1_all = 0.1316
  REM R1_gt = 0.1207
  REM wR_ref = 0.3193
  REM GOOF = 1.0359
  REM Shift_max = 0.0006
  REM Shift_mean = 0.0001
  REM Reflections_all = 2437
  REM Reflections_gt = 2168
  REM Parameters = 182
  REM Hole = -0.4569
  REM Peak = 0.4680
  REM Flack = -1(7)
;
_olex2_submission_special_instructions 'No special instructions were received'
####################################################################### 
# 
# This file contains crystal structure data downloaded from the 
# Cambridge Structural Database (CSD) hosted by the Cambridge 
# Crystallographic Data Centre (CCDC).
# 
# Full information about CCDC data access policies and citation 
# guidelines are available at http://www.ccdc.cam.ac.uk/access/V1 
# 
# Audit and citation data items may have been added by the CCDC. 
# Please retain this information to preserve the provenance of 
# this file and to allow appropriate attribution of the data. 
# 
#######################################################################

data_cjl20201209sy_0m
_database_code_depnum_ccdc_archive 'CCDC 2141258'
loop_
_audit_author_name
_audit_author_address
'lipeng long'
;xia men university
China
;
_audit_update_record             
;
2022-01-17 deposited with the CCDC.	2022-10-03 downloaded from the CCDC.
;
_audit_creation_date             2022-01-17
_audit_creation_method           
;
Olex2 1.3
(compiled 2020.11.12 svn.r5f609507 for OlexSys, GUI svn.r6408)
;
_shelx_SHELXL_version_number     2018/3
_chemical_name_common            ?
_chemical_name_systematic        ?
_chemical_formula_moiety         'C16 H11 N3'
_chemical_formula_sum            'C16 H11 N3'
_chemical_formula_weight         245.28
_chemical_melting_point          ?
loop_
_atom_type_symbol
_atom_type_description
_atom_type_scat_dispersion_real
_atom_type_scat_dispersion_imag
_atom_type_scat_source
C C 0.0033 0.0016 'International Tables Vol C Tables 4.2.6.8 and 6.1.1.4'
H H 0.0000 0.0000 'International Tables Vol C Tables 4.2.6.8 and 6.1.1.4'
N N 0.0061 0.0033 'International Tables Vol C Tables 4.2.6.8 and 6.1.1.4'

_shelx_space_group_comment       
;
The symmetry employed for this shelxl refinement is uniquely defined
by the following loop, which should always be used as a source of
symmetry information in preference to the above space-group names.
They are only intended as comments.
;
_space_group_crystal_system      monoclinic
_space_group_IT_number           14
_space_group_name_H-M_alt        'P 1 21/n 1'
_space_group_name_Hall           '-P 2yn'
loop_
_space_group_symop_operation_xyz
'x, y, z'
'-x+1/2, y+1/2, -z+1/2'
'-x, -y, -z'
'x-1/2, -y-1/2, z-1/2'

_cell_length_a                   9.3594(9)
_cell_length_b                   12.4742(12)
_cell_length_c                   11.0555(12)
_cell_angle_alpha                90
_cell_angle_beta                 95.258(4)
_cell_angle_gamma                90
_cell_volume                     1285.3(2)
_cell_formula_units_Z            4
_cell_measurement_reflns_used    6571
_cell_measurement_temperature    293(2)
_cell_measurement_theta_max      27.547
_cell_measurement_theta_min      2.990
_shelx_estimated_absorpt_T_max   ?
_shelx_estimated_absorpt_T_min   ?
_exptl_absorpt_coefficient_mu    0.078
_exptl_absorpt_correction_T_max  0.7456
_exptl_absorpt_correction_T_min  0.6112
_exptl_absorpt_correction_type   multi-scan
_exptl_absorpt_process_details   
;
 SADABS 2016/2: Krause, L., Herbst-Irmer, R., Sheldrick G.M. & Stalke D.,
 J. Appl. Cryst. 48 (2015) 3-10
;
_exptl_absorpt_special_details   ?
_exptl_crystal_colour            yellow
_exptl_crystal_density_diffrn    1.268
_exptl_crystal_density_meas      ?
_exptl_crystal_density_method    ?
_exptl_crystal_description       block
_exptl_crystal_F_000             512
_exptl_crystal_size_max          0.2
_exptl_crystal_size_mid          0.2
_exptl_crystal_size_min          0.2
_exptl_transmission_factor_max   ?
_exptl_transmission_factor_min   ?
_diffrn_reflns_av_R_equivalents  0.0779
_diffrn_reflns_av_unetI/netI     0.0562
_diffrn_reflns_Laue_measured_fraction_full 0.978
_diffrn_reflns_Laue_measured_fraction_max 0.962
_diffrn_reflns_limit_h_max       12
_diffrn_reflns_limit_h_min       -12
_diffrn_reflns_limit_k_max       15
_diffrn_reflns_limit_k_min       -16
_diffrn_reflns_limit_l_max       14
_diffrn_reflns_limit_l_min       -14
_diffrn_reflns_number            16661
_diffrn_reflns_point_group_measured_fraction_full 0.978
_diffrn_reflns_point_group_measured_fraction_max 0.962
_diffrn_reflns_theta_full        25.243
_diffrn_reflns_theta_max         27.578
_diffrn_reflns_theta_min         3.182
_diffrn_ambient_temperature      293(2)
_diffrn_detector_area_resol_mean ?
_diffrn_measured_fraction_theta_full 0.978
_diffrn_measured_fraction_theta_max 0.962
_diffrn_measurement_device_type  'XtaLAB Mini II'
_diffrn_measurement_method       ?
_diffrn_radiation_type           MoK\a
_diffrn_radiation_wavelength     0.71076
_diffrn_source                   ?
_diffrn_source_current           30.0
_diffrn_source_power             1.35
_diffrn_source_voltage           45.0
_reflns_Friedel_coverage         0.000
_reflns_Friedel_fraction_full    .
_reflns_Friedel_fraction_max     .
_reflns_number_gt                1967
_reflns_number_total             2862
_reflns_special_details          
;
 Reflections were merged by SHELXL according to the crystal
 class for the calculation of statistics and refinement.
 
 _reflns_Friedel_fraction is defined as the number of unique
 Friedel pairs measured divided by the number that would be
 possible theoretically, ignoring centric projections and
 systematic absences.
;
_reflns_threshold_expression     'I > 2\s(I)'
_computing_cell_refinement       'SAINT V8.38A (Bruker, 2018)'
_computing_data_collection       ?
_computing_data_reduction        'SAINT V8.38A (Bruker, 2018)'
_computing_molecular_graphics    'Olex2 1.3 (Dolomanov et al., 2009)'
_computing_publication_material  'Olex2 1.3 (Dolomanov et al., 2009)'
_computing_structure_refinement  'SHELXL 2018/3 (Sheldrick, 2015)'
_computing_structure_solution    'XS  (Sheldrick, 2008)'
_refine_diff_density_max         0.233
_refine_diff_density_min         -0.163
_refine_diff_density_rms         0.040
_refine_ls_extinction_coef       .
_refine_ls_extinction_method     none
_refine_ls_goodness_of_fit_ref   1.074
_refine_ls_hydrogen_treatment    mixed
_refine_ls_matrix_type           full
_refine_ls_number_parameters     176
_refine_ls_number_reflns         2862
_refine_ls_number_restraints     0
_refine_ls_R_factor_all          0.0961
_refine_ls_R_factor_gt           0.0629
_refine_ls_restrained_S_all      1.074
_refine_ls_shift/su_max          0.000
_refine_ls_shift/su_mean         0.000
_refine_ls_structure_factor_coef Fsqd
_refine_ls_weighting_details     
'w=1/[\s^2^(Fo^2^)+(0.0463P)^2^+0.4479P] where P=(Fo^2^+2Fc^2^)/3'
_refine_ls_weighting_scheme      calc
_refine_ls_wR_factor_gt          0.1279
_refine_ls_wR_factor_ref         0.1408
_refine_special_details          ?
_olex2_refinement_description    
;
1. Fixed Uiso
 At 1.2 times of:
  All C(H) groups
2.a Ternary CH refined with riding coordinates:
 C5(H5), C11(H11)
2.b Aromatic/amide H refined with riding coordinates:
 C6(H6), C7(H7), C13(H13), C14(H14), C16(H16), C17(H17), C18(H18), C19(H19)
;
_atom_sites_solution_hydrogens   mixed
_atom_sites_solution_primary     dual
_atom_sites_solution_secondary   ?
loop_
_atom_site_label
_atom_site_type_symbol
_atom_site_fract_x
_atom_site_fract_y
_atom_site_fract_z
_atom_site_U_iso_or_equiv
_atom_site_adp_type
_atom_site_occupancy
_atom_site_site_symmetry_order
_atom_site_calc_flag
_atom_site_refinement_flags_posn
_atom_site_refinement_flags_adp
_atom_site_refinement_flags_occupancy
_atom_site_disorder_assembly
_atom_site_disorder_group
N1 N 0.17608(18) 0.74214(14) 0.04356(17) 0.0568(5) Uani 1 1 d . . . . .
C2 C 0.58969(18) 0.86292(14) -0.01832(16) 0.0373(4) Uani 1 1 d . . . . .
C8 C 0.41428(19) 0.69874(14) 0.00339(15) 0.0373(4) Uani 1 1 d . . . . .
C4 C 0.25667(19) 0.67775(15) -0.01673(16) 0.0405(4) Uani 1 1 d . . . . .
C5 C 0.46401(19) 0.81268(14) 0.03222(16) 0.0389(4) Uani 1 1 d . . . . .
H5 H 0.384341 0.862777 0.038329 0.047 Uiso 1 1 calc R U . . .
C6 C 0.6911(2) 0.91776(16) 0.05767(18) 0.0466(5) Uani 1 1 d . . . . .
H6 H 0.685654 0.916549 0.141238 0.056 Uiso 1 1 calc R U . . .
C7 C 0.7098(2) 0.92242(17) -0.18856(19) 0.0519(5) Uani 1 1 d . . . . .
H7 H 0.716335 0.923618 -0.271979 0.062 Uiso 1 1 calc R U . . .
C3 C 0.6004(2) 0.86624(17) -0.14199(18) 0.0467(5) Uani 1 1 d . . . . .
N2 N 0.5766(2) 0.57865(17) -0.11637(18) 0.0685(6) Uani 1 1 d . . . . .
C10 C 0.6136(2) 0.68934(17) 0.17871(18) 0.0502(5) Uani 1 1 d . . . . .
C11 C 0.4760(2) 0.73035(15) 0.13225(16) 0.0414(4) Uani 1 1 d . . . . .
H11 H 0.405439 0.737100 0.192032 0.050 Uiso 1 1 calc R U . . .
C12 C 0.5060(2) 0.63188(16) -0.06362(17) 0.0439(5) Uani 1 1 d . . . . .
C13 C 0.8089(2) 0.97648(18) -0.1127(2) 0.0542(6) Uani 1 1 d . . . . .
H13 H 0.882084 1.014710 -0.144472 0.065 Uiso 1 1 calc R U . . .
C14 C 0.7998(2) 0.97406(17) 0.0100(2) 0.0544(6) Uani 1 1 d . . . . .
H14 H 0.867208 1.010544 0.061606 0.065 Uiso 1 1 calc R U . . .
N3 N 0.7222(2) 0.65697(19) 0.21636(19) 0.0759(6) Uani 1 1 d . . . . .
C16 C 0.2015(2) 0.59761(18) -0.09329(18) 0.0536(5) Uani 1 1 d . . . . .
H16 H 0.261744 0.552026 -0.131612 0.064 Uiso 1 1 calc R U . . .
C17 C 0.0341(2) 0.7295(2) 0.0249(3) 0.0725(7) Uani 1 1 d . . . . .
H17 H -0.024175 0.774093 0.066581 0.087 Uiso 1 1 calc R U . . .
C18 C -0.0303(3) 0.6544(3) -0.0523(3) 0.0803(9) Uani 1 1 d . . . . .
H18 H -0.129758 0.649401 -0.064326 0.096 Uiso 1 1 calc R U . . .
C19 C 0.0553(3) 0.5870(2) -0.1113(2) 0.0748(8) Uani 1 1 d . . . . .
H19 H 0.014652 0.534402 -0.163222 0.090 Uiso 1 1 calc R U . . .
H3 H 0.529(2) 0.8331(18) -0.1944(19) 0.060(6) Uiso 1 1 d . . . . .

loop_
_atom_site_aniso_label
_atom_site_aniso_U_11
_atom_site_aniso_U_22
_atom_site_aniso_U_33
_atom_site_aniso_U_23
_atom_site_aniso_U_13
_atom_site_aniso_U_12
N1 0.0407(10) 0.0492(11) 0.0823(13) 0.0055(9) 0.0149(9) 0.0043(8)
C2 0.0349(9) 0.0275(9) 0.0496(10) 0.0026(7) 0.0053(7) 0.0056(7)
C8 0.0388(10) 0.0342(10) 0.0393(9) 0.0008(7) 0.0056(7) 0.0034(8)
C4 0.0387(10) 0.0375(10) 0.0452(10) 0.0112(8) 0.0036(8) -0.0006(8)
C5 0.0373(10) 0.0327(10) 0.0471(10) -0.0005(7) 0.0061(8) 0.0045(8)
C6 0.0474(11) 0.0437(11) 0.0484(11) -0.0007(8) 0.0024(8) -0.0008(9)
C7 0.0535(13) 0.0504(13) 0.0535(12) 0.0073(9) 0.0139(10) 0.0042(10)
C3 0.0456(11) 0.0450(12) 0.0488(11) 0.0015(9) 0.0013(9) -0.0022(9)
N2 0.0750(14) 0.0614(13) 0.0725(13) -0.0151(10) 0.0244(10) 0.0080(10)
C10 0.0572(13) 0.0461(12) 0.0460(11) 0.0001(9) -0.0026(9) -0.0020(10)
C11 0.0429(11) 0.0403(11) 0.0416(10) -0.0016(8) 0.0063(8) 0.0009(8)
C12 0.0453(11) 0.0411(11) 0.0458(11) -0.0031(8) 0.0065(8) -0.0005(9)
C13 0.0402(12) 0.0473(13) 0.0768(15) 0.0107(10) 0.0149(10) 0.0003(9)
C14 0.0435(12) 0.0454(13) 0.0729(15) 0.0000(10) -0.0022(10) -0.0067(10)
N3 0.0698(14) 0.0767(15) 0.0765(14) 0.0032(11) -0.0190(11) 0.0108(11)
C16 0.0552(13) 0.0515(13) 0.0531(12) 0.0060(9) 0.0001(9) -0.0114(10)
C17 0.0432(14) 0.0646(16) 0.112(2) 0.0254(15) 0.0198(13) 0.0063(12)
C18 0.0401(14) 0.094(2) 0.105(2) 0.0423(17) -0.0084(14) -0.0168(15)
C19 0.0645(17) 0.0827(19) 0.0741(17) 0.0145(14) -0.0107(13) -0.0283(15)

_geom_special_details            
;
 All esds (except the esd in the dihedral angle between two l.s. planes)
 are estimated using the full covariance matrix.  The cell esds are taken
 into account individually in the estimation of esds in distances, angles
 and torsion angles; correlations between esds in cell parameters are only
 used when they are defined by crystal symmetry.  An approximate (isotropic)
 treatment of cell esds is used for estimating esds involving l.s. planes.
;
loop_
_geom_bond_atom_site_label_1
_geom_bond_atom_site_label_2
_geom_bond_distance
_geom_bond_site_symmetry_2
_geom_bond_publ_flag
N1 C4 1.323(2) . ?
N1 C17 1.335(3) . ?
C2 C5 1.486(2) . ?
C2 C6 1.388(3) . ?
C2 C3 1.381(3) . ?
C8 C4 1.495(3) . ?
C8 C5 1.520(2) . ?
C8 C11 1.539(2) . ?
C8 C12 1.448(3) . ?
C4 C16 1.379(3) . ?
C5 H5 0.9800 . ?
C5 C11 1.506(2) . ?
C6 H6 0.9300 . ?
C6 C14 1.380(3) . ?
C7 H7 0.9300 . ?
C7 C3 1.378(3) . ?
C7 C13 1.370(3) . ?
C3 H3 0.94(2) . ?
N2 C12 1.135(2) . ?
C10 C11 1.436(3) . ?
C10 N3 1.136(3) . ?
C11 H11 0.9800 . ?
C13 H13 0.9300 . ?
C13 C14 1.367(3) . ?
C14 H14 0.9300 . ?
C16 H16 0.9300 . ?
C16 C19 1.371(3) . ?
C17 H17 0.9300 . ?
C17 C18 1.369(4) . ?
C18 H18 0.9300 . ?
C18 C19 1.368(4) . ?
C19 H19 0.9300 . ?

loop_
_geom_angle_atom_site_label_1
_geom_angle_atom_site_label_2
_geom_angle_atom_site_label_3
_geom_angle
_geom_angle_site_symmetry_1
_geom_angle_site_symmetry_3
_geom_angle_publ_flag
C4 N1 C17 117.1(2) . . ?
C6 C2 C5 120.05(16) . . ?
C3 C2 C5 121.12(16) . . ?
C3 C2 C6 118.47(18) . . ?
C4 C8 C5 118.29(15) . . ?
C4 C8 C11 117.68(15) . . ?
C5 C8 C11 58.97(11) . . ?
C12 C8 C4 116.49(16) . . ?
C12 C8 C5 117.46(16) . . ?
C12 C8 C11 115.55(15) . . ?
N1 C4 C8 114.78(17) . . ?
N1 C4 C16 123.39(18) . . ?
C16 C4 C8 121.82(18) . . ?
C2 C5 C8 123.58(15) . . ?
C2 C5 H5 113.0 . . ?
C2 C5 C11 123.73(15) . . ?
C8 C5 H5 113.0 . . ?
C11 C5 C8 61.13(12) . . ?
C11 C5 H5 113.0 . . ?
C2 C6 H6 119.8 . . ?
C14 C6 C2 120.43(18) . . ?
C14 C6 H6 119.8 . . ?
C3 C7 H7 119.8 . . ?
C13 C7 H7 119.8 . . ?
C13 C7 C3 120.37(19) . . ?
C2 C3 H3 118.9(13) . . ?
C7 C3 C2 120.60(19) . . ?
C7 C3 H3 120.4(13) . . ?
N3 C10 C11 179.5(2) . . ?
C8 C11 H11 115.3 . . ?
C5 C11 C8 59.90(11) . . ?
C5 C11 H11 115.3 . . ?
C10 C11 C8 119.22(16) . . ?
C10 C11 C5 120.64(17) . . ?
C10 C11 H11 115.3 . . ?
N2 C12 C8 179.2(2) . . ?
C7 C13 H13 120.1 . . ?
C14 C13 C7 119.78(19) . . ?
C14 C13 H13 120.1 . . ?
C6 C14 H14 119.8 . . ?
C13 C14 C6 120.34(19) . . ?
C13 C14 H14 119.8 . . ?
C4 C16 H16 120.9 . . ?
C19 C16 C4 118.1(2) . . ?
C19 C16 H16 120.9 . . ?
N1 C17 H17 118.2 . . ?
N1 C17 C18 123.5(3) . . ?
C18 C17 H17 118.2 . . ?
C17 C18 H18 120.8 . . ?
C19 C18 C17 118.3(2) . . ?
C19 C18 H18 120.8 . . ?
C16 C19 H19 120.3 . . ?
C18 C19 C16 119.5(3) . . ?
C18 C19 H19 120.3 . . ?

loop_
_geom_torsion_atom_site_label_1
_geom_torsion_atom_site_label_2
_geom_torsion_atom_site_label_3
_geom_torsion_atom_site_label_4
_geom_torsion
_geom_torsion_site_symmetry_1
_geom_torsion_site_symmetry_2
_geom_torsion_site_symmetry_3
_geom_torsion_site_symmetry_4
_geom_torsion_publ_flag
N1 C4 C16 C19 2.6(3) . . . . ?
N1 C17 C18 C19 1.6(4) . . . . ?
C2 C5 C11 C8 -113.04(19) . . . . ?
C2 C5 C11 C10 -4.8(3) . . . . ?
C2 C6 C14 C13 0.0(3) . . . . ?
C8 C4 C16 C19 -176.88(18) . . . . ?
C8 C5 C11 C10 108.20(19) . . . . ?
C4 N1 C17 C18 0.0(3) . . . . ?
C4 C8 C5 C2 -139.77(17) . . . . ?
C4 C8 C5 C11 106.96(17) . . . . ?
C4 C8 C11 C5 -108.01(17) . . . . ?
C4 C8 C11 C10 141.46(18) . . . . ?
C4 C16 C19 C18 -0.9(3) . . . . ?
C5 C2 C6 C14 -173.22(18) . . . . ?
C5 C2 C3 C7 173.37(17) . . . . ?
C5 C8 C4 N1 -29.7(2) . . . . ?
C5 C8 C4 C16 149.80(17) . . . . ?
C5 C8 C11 C10 -110.5(2) . . . . ?
C6 C2 C5 C8 -132.76(19) . . . . ?
C6 C2 C5 C11 -57.5(2) . . . . ?
C6 C2 C3 C7 0.3(3) . . . . ?
C7 C13 C14 C6 -0.2(3) . . . . ?
C3 C2 C5 C8 54.2(2) . . . . ?
C3 C2 C5 C11 129.55(19) . . . . ?
C3 C2 C6 C14 0.0(3) . . . . ?
C3 C7 C13 C14 0.5(3) . . . . ?
C11 C8 C4 N1 38.0(2) . . . . ?
C11 C8 C4 C16 -142.46(18) . . . . ?
C11 C8 C5 C2 113.27(19) . . . . ?
C12 C8 C4 N1 -178.34(16) . . . . ?
C12 C8 C4 C16 1.2(3) . . . . ?
C12 C8 C5 C2 8.5(3) . . . . ?
C12 C8 C5 C11 -104.74(18) . . . . ?
C12 C8 C11 C5 108.00(18) . . . . ?
C12 C8 C11 C10 -2.5(2) . . . . ?
C13 C7 C3 C2 -0.5(3) . . . . ?
C17 N1 C4 C8 177.38(18) . . . . ?
C17 N1 C4 C16 -2.2(3) . . . . ?
C17 C18 C19 C16 -1.1(4) . . . . ?

_shelx_res_file                  
;
TITL CJL20201209SY_0m in P21/n #14
    cjl20201209sy_0m.res
    created by SHELXL-2018/3 at 10:36:48 on 17-Jan-2022
REM reset to P21/n #14
CELL 0.71076 9.3594 12.4742 11.0555 90 95.2576 90
ZERR 4 0.0009 0.0012 0.0012 0 0.0039 0
LATT 1
SYMM 0.5-X,0.5+Y,0.5-Z
SFAC C H N
UNIT 64 44 12

L.S. 20
PLAN  5
CONF
BOND
MORE -1
BOND $H
fmap 2
acta
OMIT 1 0 1
OMIT -2 7 2
OMIT -12 2 3
OMIT -10 8 -3
OMIT -9 10 4
OMIT -4 15 1
OMIT -10 9 3
OMIT -1 16 0
OMIT 0 16 0
OMIT -1 16 1
OMIT 0 16 2
OMIT 0 16 1
OMIT 1 16 1
OMIT -3 0 1
OMIT 0 6 1
OMIT -1 6 0
OMIT 1 2 2
OMIT -1 6 1
OMIT -1 1 2
OMIT 0 4 0
OMIT -2 7 0
REM <olex2.extras>
REM <HklSrc "%.\\CJL20201209SY_0m.hkl">
REM </olex2.extras>

WGHT    0.046300    0.447900
FVAR       1.16062
N1    3    0.176081    0.742139    0.043560    11.00000    0.04068    0.04917 =
         0.08231    0.00552    0.01495    0.00430
C2    1    0.589688    0.862924   -0.018320    11.00000    0.03487    0.02752 =
         0.04963    0.00262    0.00525    0.00563
C8    1    0.414276    0.698737    0.003388    11.00000    0.03876    0.03422 =
         0.03928    0.00079    0.00557    0.00345
C4    1    0.256665    0.677755   -0.016734    11.00000    0.03866    0.03748 =
         0.04524    0.01120    0.00362   -0.00057
C5    1    0.464012    0.812677    0.032218    11.00000    0.03725    0.03266 =
         0.04708   -0.00052    0.00613    0.00450
AFIX  13
H5    2    0.384341    0.862777    0.038329    11.00000   -1.20000
AFIX   0
C6    1    0.691055    0.917763    0.057670    11.00000    0.04743    0.04370 =
         0.04840   -0.00067    0.00237   -0.00081
AFIX  43
H6    2    0.685654    0.916549    0.141238    11.00000   -1.20000
AFIX   0
C7    1    0.709792    0.922415   -0.188558    11.00000    0.05352    0.05041 =
         0.05345    0.00731    0.01386    0.00423
AFIX  43
H7    2    0.716335    0.923618   -0.271979    11.00000   -1.20000
AFIX   0
C3    1    0.600447    0.866236   -0.141990    11.00000    0.04557    0.04503 =
         0.04885    0.00154    0.00135   -0.00225
N2    3    0.576620    0.578653   -0.116369    11.00000    0.07495    0.06138 =
         0.07250   -0.01510    0.02436    0.00798
C10   1    0.613639    0.689336    0.178707    11.00000    0.05723    0.04609 =
         0.04604    0.00007   -0.00257   -0.00199
C11   1    0.476023    0.730354    0.132246    11.00000    0.04294    0.04028 =
         0.04155   -0.00155    0.00632    0.00085
AFIX  13
H11   2    0.405439    0.737100    0.192032    11.00000   -1.20000
AFIX   0
C12   1    0.505974    0.631884   -0.063618    11.00000    0.04525    0.04106 =
         0.04584   -0.00312    0.00653   -0.00052
C13   1    0.808869    0.976481   -0.112651    11.00000    0.04016    0.04731 =
         0.07681    0.01074    0.01489    0.00033
AFIX  43
H13   2    0.882084    1.014710   -0.144472    11.00000   -1.20000
AFIX   0
C14   1    0.799778    0.974062    0.010000    11.00000    0.04352    0.04539 =
         0.07293    0.00001   -0.00223   -0.00675
AFIX  43
H14   2    0.867208    1.010544    0.061606    11.00000   -1.20000
AFIX   0
N3    3    0.722152    0.656972    0.216356    11.00000    0.06984    0.07670 =
         0.07650    0.00316   -0.01902    0.01077
C16   1    0.201467    0.597606   -0.093287    11.00000    0.05518    0.05154 =
         0.05308    0.00597    0.00008   -0.01142
AFIX  43
H16   2    0.261744    0.552026   -0.131612    11.00000   -1.20000
AFIX   0
C17   1    0.034080    0.729510    0.024904    11.00000    0.04322    0.06465 =
         0.11192    0.02541    0.01981    0.00631
AFIX  43
H17   2   -0.024175    0.774093    0.066581    11.00000   -1.20000
AFIX   0
C18   1   -0.030331    0.654426   -0.052307    11.00000    0.04008    0.09355 =
         0.10458    0.04234   -0.00843   -0.01685
AFIX  43
H18   2   -0.129758    0.649401   -0.064326    11.00000   -1.20000
AFIX   0
C19   1    0.055286    0.587015   -0.111297    11.00000    0.06446    0.08265 =
         0.07405    0.01445   -0.01074   -0.02828
AFIX  43
H19   2    0.014652    0.534402   -0.163222    11.00000   -1.20000
AFIX   0
H3    2    0.528745    0.833077   -0.194401    11.00000    0.05987
HKLF 4


REM  CJL20201209SY_0m in P21/n #14
REM wR2 = 0.1408, GooF = S = 1.074, Restrained GooF = 1.074 for all data
REM R1 = 0.0629 for 1967 Fo > 4sig(Fo) and 0.0961 for all 2862 data
REM 176 parameters refined using 0 restraints

END

WGHT      0.0463      0.4479

REM Highest difference peak  0.233,  deepest hole -0.163,  1-sigma level  0.040
Q1    1   0.3407  0.6981 -0.0237  11.00000  0.05    0.23
Q2    1   0.6710  0.8583  0.0192  11.00000  0.05    0.21
Q3    1   0.4358  0.7025  0.0665  11.00000  0.05    0.18
Q4    1   0.5941  0.8613 -0.0737  11.00000  0.05    0.18
Q5    1   0.7939  0.9197 -0.1501  11.00000  0.05    0.17
;
_shelx_res_checksum              74459
_olex2_submission_special_instructions 'No special instructions were received'
